# Supplementary material for: Population Dynamics and the Microbiome in a Wild Boreal Mammal: The Snowshoe Hare Cycle and Impacts of Diet, Season and Predation Risk
Source: Mol Ecol. 2024 Dec 19;34(3):e17629. doi: 10.1111/mec.17629 (PMC11754720; doi:10.1111/mec.17629)
Supplement: Supplementary file 2 — Appendix Table S1. Statistical output from ANCOM‐BC tests of differential abundances in bacterial families within the snowshoe hare gut, between samples collected in the summer versus winter with Benjamini‐Hochberg corrections for multiple comparisons. Default parameters and a prevalence threshold of 10% applied to tests. Appendix Table S2. Statistical output from ANCOM‐BC tests of differential abundances in bacterial families within the snowshoe hare gut, across phases of the hare population cycle with Benjamini‐Hochberg corrections for multiple comparisons. Default parameters and a prevalence threshold of 10% applied to tests. Appendix Table S3. Statistical output from ANCOM‐BC tests of differential abundances in bacterial families within the snowshoe hare gut, in response to faecal fibre content, mean haematocrit measures, faecal cortisol metabolite concentration and sex, among samples collected in the winter across phases of the lynx‐hare population cycle with Benjamini‐Hochberg corrections for multiple comparisons. Default parameters and a prevalence threshold of 10% applied to tests. Appendix Table S4. Statistical output from ANCOM‐BC tests of differential abundances in bacterial families within the snowshoe hare gut in the peak versus off‐peak (increase versus decline) phases of the hare population cycle, after controlling for faecal fibre content, mean blood haematocrit, faecal cortisol metabolite concentration and sex, among samples collected in the winter with Benjamini‐Hochberg corrections for multiple comparisons. Default parameters and a prevalence threshold of 10% applied to tests. [file MEC-34-e17629-s001.xlsx]

## Sheet: Table_legend
Table Titles
Appendix Table 1	Statistical output from ANCOM-BC tests of differential abundances in bacterial families within the snowshoe hare gut, between samples collected in the summer versus winter with Benjamini-Hochberg corrections for multiple comparisons. Default parameters and a prevalence threshold of 10% applied to tests.
Appendix Table 2	Statistical output from ANCOM-BC tests of differential abundances in bacterial families within the snowshoe hare gut, across phases of the hare population cycle with Benjamini-Hochberg corrections for multiple comparisons. Default parameters and a prevalence threshold of 10% applied to tests.
Appendix Table 3	Statistical output from ANCOM-BC tests of differential abundances in bacterial families within the snowshoe hare gut, in response to fecal fibre content, mean hematocrit measures, fecal cortisol metabolite concentration, and sex, among samples collected in the winter across phases of the lynx-hare population cycle with Benjamini-Hochberg corrections for multiple comparisons. Default parameters an…
Appendix Table 4	Statistical output from ANCOM-BC tests of differential abundances in bacterial families within the snowshoe hare gut in the peak versus off-peak (increase versus decline) phases of the hare population cycle, after controlling for fecal fibre content, mean blood hematocrit, fecal cortisol metabolite concentration, and sex, among samples collected in the winter with Benjamini-Hochberg corrections f…
Column headings
Kingdom	Kingdom-level taxon assignment
Phylum	Phylum-level taxon assignment
Class	Class-level taxon assignment
Order	Order-level taxon assignment
Family	Family-level taxon assignment
lfc_winter	log-fold change in family abundance in the winter relative to the summer.
se_winter	standard error in log-fold change in family abundance in the winter relative to the summer.
q_winter	Benjamini-Hochberg corrected p-values to control for multiple comparisons in tests of log-fold change in family abundance in the winter relative to the summer.
W_winter	Test statistic among tests of log-fold change in family abundance in the winter relative to the summer.
diff_abn_winter	A True/False indicator of whether a family significantly differs in abundance between the winter and summer, after Benjamini-Hochberg false discovery rate corrections are applied.
lfc_increase	log-fold change in family abundance in the increase phase relative to the peak phase of the population cycle
se_increase	standard error in log-fold change in family abundance in the increase phase relative to the peak phase of the population cycle
q_increase	Benjamini-Hochberg corrected p-values to control for multiple comparisons in tests of log-fold change in family abundance in the increase phase relative to the peak phase of the population cycle
W_increase	Test statistic among tests of log-fold change in family abundance in the increase phase relative to the peak phase of the population cycle
diff_abn_increase	A True/False indicator of whether a family significantly differs in abundance between the increase and peak phase of the lynx hare cycle, after Benjamini-Hochberg false discovery rate corrections are applied.
lfc_decline	log-fold change in family abundance in the decline phase relative to the peak phase of the population cycle
se_decline	Standard error in log-fold change in family abundance in the decline phase relative to the peak phase of the population cycle
q_decline	Benjamini-Hochberg corrected p-values to control for multiple comparisons in tests of log-fold change in family abundance in the decline phase relative to the peak phase of the population cycle
W_decline	Test statistic among tests of log-fold change in family abundance in the decline phase relative to the peak phase of the population cycle
diff_abn_decline	A True/False indicator of whether a family significantly differs in abundance between the decline and peak phase of the lynx hare cycle, after Benjamini-Hochberg false discovery rate corrections are applied.
lfc_di	log-fold change in family abundance in the decline phase relative to the increase phase of the population cycle
se_di	Standard error in log-fold change in family abundance in the decline phase relative to the increase phase of the population cycle
q_di	Benjamini-Hochberg corrected p-values to control for multiple comparisons in tests of log-fold change in family abundance in the decline phase relative to the increase phase of the population cycle
W_di	Test statistic among tests of log-fold change in family abundance in the decline phase relative to the increase phase of the population cycle
diff_abn_di	A True/False indicator of whether a family significantly differs in abundance between the decline and increase phase of the lynx hare cycle, after Benjamini-Hochberg false discovery rate corrections are applied.
lfc_fibre	log-fold change in family abundance in response to fecal fibre contents among snowshoe hare fecal samples.
se_fibre	Standard error in log-fold change in family abundance in response to fecal fibre content among snowshoe hare fecal samples.
q_fibre	Benjamini-Hochberg corrected p-values to control for multiple comparisons in tests of log-fold change in family abundance in response to fecal fibre contents among snowshoe hare fecal samples.
p_fibre	Uncorrected p-values in tests of log-fold change in family abundance in response to fecal fibre contents among snowshoe hare fecal samples.
W_fibre	Test statistic among tests of log-fold change in family abundance in response to fecal fibre content among snowshoe hare fecal samples.
diff_abn_fibre	A True/False indicator of whether a family significantly differs in abundance in response to fecal fibre contents, after Benjamini-Hochberg false discovery rate corrections are applied.
lfc_fcm	log-fold change in family abundance in response to fecal cortisol metabolite concentration.
se_fcm	Standard error in log-fold change in family abundance in response to fecal cortisol metabolite concentration.
q_fcm	Benjamini-Hochberg corrected p-values to control for multiple comparisons in tests of log-fold change in family abundance in response to fecal cortisol metabolite concentration.
p_fcm	Uncorrected p-values in tests of log-fold change in family abundance in response to fecal cortisol metabolite concentration.
W_fcm	Test statistic among tests of log-fold change in family abundance in response to fecal cortisol metabolite concentration.
diff_abn_fcm	A True/False indicator of whether a family significantly differs in abundance in response to fecal cortisol metabolite concentration, after Benjamini-Hochberg false discovery rate corrections are applied.
lfc_hema	log-fold change in family abundance in response to mean hematocrit.
se_hema	Standard error in log-fold change in family abundance in response to mean hematocrit.
q_hema	Benjamini-Hochberg corrected p-values to control for multiple comparisons in tests of log-fold change in family abundance in response to mean hematocrit.
p_hema	Uncorrected p-values in tests of log-fold change in family abundance in response to mean hematocrit.
W_hema	Test statistic among tests of log-fold change in family abundance in response to mean hematocrit.
diff_abn_hema	A True/False indicator of whether a family significantly differs in abundance in response to mean hematocrit, after Benjamini-Hochberg false discovery rate corrections are applied.
lfc_sex	log-fold change in family abundance in response to sex.
se_sex	Standard error in log-fold change in family abundance in response to sex.
q_sex	Benjamini-Hochberg corrected p-values to control for multiple comparisons in tests of log-fold change in family abundance in response to sex.
p_sex	Uncorrected p-values in tests of log-fold change in family abundance in response to sex.
W_sex	Test statistic among tests of log-fold change in family abundance in response to sex.
diff_abn_sex	A True/False indicator of whether a family significantly differs in abundance in response to sex, after Benjamini-Hochberg false discovery rate corrections are applied.
lfc_offpeak	log-fold change in family abundance in the peak phase relative to the off-peak phases of the population cycle
se_offpeak	standard error in log-fold change in family abundance in the peak phase relative to the off-peak phases of the population cycle
q_offpeak	Benjamini-Hochberg corrected p-values to control for multiple comparisons in tests of log-fold change in family abundance in the peak phase relative to the off-peak phases of the population cycle
W_offpeak	Test statistic among tests of log-fold change in family abundance in the peak phase relative to the off-peak phases of the population cycle
diff_abn_offpeak	A True/False indicator of whether a family significantly differs in abundance between the peak phase relative to the off-peak phases of the lynx hare cycle, after Benjamini-Hochberg false discovery rate corrections are applied.

## Sheet: Appendix_1
Appendix Table 1	Statistical output from ANCOM-BC tests of differential abundances in bacterial families within the snowshoe hare gut, between samples collected in the summer versus winter with Benjamini-Hochberg corrections for multiple comparisons. Default parameters and a prevalence threshold of 10% applied to tests.
Kingdom	Phylum	Class	Order	Family	lfc_winter	se_winter	q_winter	W_winter	diff_abn_winter
Bacteria	Bdellovibrionota	Oligoflexia	0319-6G20	0319-6G20_fa	0.352141	0.212946	0.176011	1.65367	FALSE
Bacteria	Actinobacteriota	Thermoleophilia	Solirubrobacterales	67-14	-0.645957	0.29424	0.0786249	-2.19534	FALSE
Bacteria	Proteobacteria	Alphaproteobacteria	Acetobacterales	Acetobacteraceae	-0.576091	0.243477	0.052994	-2.3661	FALSE
Bacteria	Firmicutes	Negativicutes	Acidaminococcales	Acidaminococcaceae	0.239435	0.266231	0.501506	0.899351	FALSE
Bacteria	Firmicutes	Clostridia	Peptostreptococcales-Tissierellales	Anaerovoracaceae	-0.623288	0.257299	0.0488214	-2.42243	TRUE
Bacteria	Actinobacteriota	Coriobacteriia	Coriobacteriales	Atopobiaceae	0.64483	0.308584	0.0870437	2.08964	FALSE
Bacteria	Firmicutes	Bacilli	Bacillales	Bacillaceae	-0.227868	0.166482	0.275477	-1.36872	FALSE
Bacteria	Firmicutes	Bacilli	Bacilli_unclassified	Bacilli_unclassified	0.373307	0.460939	0.52251	0.809883	FALSE
Bacteria	Bacteria_unclassified	Bacteria_unclassified	Bacteria_unclassified	Bacteria_unclassified	0.198904	0.12595	0.197397	1.57923	FALSE
Bacteria	Bacteroidota	Bacteroidia	Bacteroidales	Bacteroidaceae	-0.269881	0.264642	0.443083	-1.01979	FALSE
Bacteria	Bacteroidota	Bacteroidia	Bacteroidales	Bacteroidales_unclassified	1.19717	0.406534	0.0231489	2.94482	TRUE
Bacteria	Bacteroidota	Bacteroidia	Bacteroidia_unclassified	Bacteroidia_unclassified	-0.812945	0.376266	0.082102	-2.16056	FALSE
Bacteria	Bacteroidota	Bacteroidota_unclassified	Bacteroidota_unclassified	Bacteroidota_unclassified	-0.0538731	0.132352	0.764443	-0.407044	FALSE
Bacteria	Bacteroidota	Bacteroidia	Bacteroidales	Barnesiellaceae	0.479105	0.181337	0.0330948	2.64207	TRUE
Bacteria	Proteobacteria	Alphaproteobacteria	Rhizobiales	Beijerinckiaceae	0.418558	0.315797	0.292977	1.3254	FALSE
Bacteria	Acidobacteriota	Blastocatellia	Blastocatellales	Blastocatellaceae	-0.512008	0.19518	0.0330948	-2.62327	TRUE
Bacteria	Proteobacteria	Gammaproteobacteria	Burkholderiales	Burkholderiaceae	-0.476972	0.292874	0.181905	-1.6286	FALSE
Bacteria	Proteobacteria	Gammaproteobacteria	Burkholderiales	Burkholderiales_unclassified	0.0746836	0.308015	0.85333	0.242468	FALSE
Bacteria	Firmicutes	Bacilli	Lactobacillales	Carnobacteriaceae	0.119331	0.241277	0.710664	0.494581	FALSE
Bacteria	Proteobacteria	Alphaproteobacteria	Caulobacterales	Caulobacteraceae	-1.42791	0.302086	0.000108324	-4.72683	TRUE
Bacteria	Bacteroidota	Bacteroidia	Chitinophagales	Chitinophagaceae	-0.666018	0.268916	0.0440782	-2.47667	TRUE
Bacteria	Firmicutes	Clostridia	Christensenellales	Christensenellaceae	-0.619744	0.14643	0.000727946	-4.23237	TRUE
Bacteria	Verrucomicrobiota	Verrucomicrobiae	Chthoniobacterales	Chthoniobacteraceae	-0.545427	0.207845	0.0330948	-2.6242	TRUE
Bacteria	Firmicutes	Clostridia	Clostridia_UCG-014	Clostridia_UCG-014_fa	-0.0573227	0.296033	0.866862	-0.193636	FALSE
Bacteria	Firmicutes	Clostridia	Clostridia_unclassified	Clostridia_unclassified	-0.570907	0.194982	0.0231489	-2.92801	TRUE
Bacteria	Proteobacteria	Gammaproteobacteria	Burkholderiales	Comamonadaceae	-0.361551	0.292683	0.337512	-1.2353	FALSE
Bacteria	Actinobacteriota	Coriobacteriia	Coriobacteriales	Coriobacteriales_unclassified	-0.837574	0.232444	0.00426367	-3.60333	TRUE
Bacteria	Desulfobacterota	Desulfovibrionia	Desulfovibrionales	Desulfovibrionaceae	1.12419	0.473272	0.052994	2.37536	FALSE
Bacteria	Proteobacteria	Alphaproteobacteria	Rhizobiales	Devosiaceae	-0.37527	0.246476	0.216929	-1.52254	FALSE
Bacteria	Actinobacteriota	Coriobacteriia	Coriobacteriales	Eggerthellaceae	0.586697	0.204961	0.0234896	2.86248	TRUE
Bacteria	Proteobacteria	Gammaproteobacteria	Enterobacterales	Enterobacterales_unclassified	0.0466868	0.318521	0.883469	0.146574	FALSE
Bacteria	Proteobacteria	Gammaproteobacteria	Enterobacterales	Enterobacteriaceae	0.773354	0.312911	0.0440782	2.47148	TRUE
Bacteria	Firmicutes	Bacilli	Erysipelotrichales	Erysipelatoclostridiaceae	-0.948544	0.329611	0.0234896	-2.87777	TRUE
Bacteria	Firmicutes	Firmicutes_unclassified	Firmicutes_unclassified	Firmicutes_unclassified	0.398921	0.341418	0.360162	1.16842	FALSE
Bacteria	Bacteroidota	Bacteroidia	Flavobacteriales	Flavobacteriaceae	-0.736344	0.250236	0.0231489	-2.9426	TRUE
Bacteria	Actinobacteriota	Actinobacteria	Frankiales	Frankiales_unclassified	-0.186736	0.222019	0.520943	-0.841079	FALSE
Bacteria	Cyanobacteria	Vampirivibrionia	Gastranaerophilales	Gastranaerophilales_fa	2.42061	0.392384	6.52925e-08	6.16899	TRUE
Bacteria	Gemmatimonadota	Gemmatimonadetes	Gemmatimonadales	Gemmatimonadaceae	-0.24746	0.147978	0.172591	-1.67227	FALSE
Bacteria	Actinobacteriota	Actinobacteria	Frankiales	Geodermatophilaceae	-0.615644	0.218993	0.024675	-2.81125	TRUE
Bacteria	Chloroflexi	Gitt-GS-136	Gitt-GS-136_or	Gitt-GS-136_fa	-0.268135	0.325744	0.52251	-0.823148	FALSE
Bacteria	Bacteroidota	Bacteroidia	Cytophagales	Hymenobacteraceae	0.244637	0.199943	0.338825	1.22353	FALSE
Bacteria	Proteobacteria	Alphaproteobacteria	Rhizobiales	Hyphomicrobiaceae	-0.050555	0.239688	0.866862	-0.21092	FALSE
Bacteria	Actinobacteriota	Acidimicrobiia	Microtrichales	Ilumatobacteraceae	-0.0894533	0.12722	0.586871	-0.703141	FALSE
Bacteria	Planctomycetota	Planctomycetes	Isosphaerales	Isosphaeraceae	-0.432955	0.246518	0.150177	-1.75628	FALSE
Bacteria	Chloroflexi	Chloroflexia	Thermomicrobiales	JG30-KF-CM45	-0.893284	0.256328	0.00584588	-3.48492	TRUE
Bacteria	Chloroflexi	KD4-96	KD4-96_or	KD4-96_fa	-0.417374	0.150775	0.0267744	-2.7682	TRUE
Bacteria	Actinobacteriota	Actinobacteria	Kineosporiales	Kineosporiaceae	0.0992715	0.198832	0.710664	0.499272	FALSE
Bacteria	Firmicutes	Clostridia	Lachnospirales	Lachnospiraceae	-0.0298956	0.122524	0.85333	-0.243999	FALSE
Bacteria	Bacteroidota	Bacteroidia	Bacteroidales	Marinifilaceae	0.0807623	0.450542	0.866862	0.179256	FALSE
Bacteria	Actinobacteriota	Actinobacteria	Micrococcales	Microbacteriaceae	0.392244	0.325951	0.345058	1.20338	FALSE
Bacteria	Actinobacteriota	Actinobacteria	Micrococcales	Micrococcaceae	-0.936949	0.241362	0.00182976	-3.88193	TRUE
Bacteria	Actinobacteriota	Actinobacteria	Micromonosporales	Micromonosporaceae	-0.379591	0.185228	0.0936828	-2.04931	FALSE
Bacteria	Actinobacteriota	Acidimicrobiia	Microtrichales	Microtrichales_unclassified	-0.529963	0.192817	0.0270809	-2.74853	TRUE
Bacteria	Firmicutes	Clostridia	Monoglobales	Monoglobaceae	-0.385689	0.184488	0.0870437	-2.09058	FALSE
Bacteria	Actinobacteriota	Actinobacteria	Corynebacteriales	Mycobacteriaceae	-0.0330999	0.182115	0.866862	-0.181753	FALSE
Bacteria	Actinobacteriota	Actinobacteria	Frankiales	Nakamurellaceae	-0.0628963	0.197236	0.81876	-0.318888	FALSE
Bacteria	Firmicutes	Negativicutes	Negativicutes_unclassified	Negativicutes_unclassified	-0.139873	0.201707	0.586871	-0.693446	FALSE
Bacteria	Actinobacteriota	Actinobacteria	Propionibacteriales	Nocardioidaceae	-0.186332	0.314687	0.657603	-0.592119	FALSE
Bacteria	Firmicutes	Clostridia	Oscillospirales	Oscillospiraceae	0.141457	0.163397	0.517333	0.86573	FALSE
Bacteria	Firmicutes	Clostridia	Oscillospirales	Oscillospirales_fa	0.112774	0.148963	0.553977	0.757062	FALSE
Bacteria	Firmicutes	Clostridia	Oscillospirales	Oscillospirales_unclassified	-0.365555	0.244939	0.225976	-1.49243	FALSE
Bacteria	Proteobacteria	Gammaproteobacteria	Burkholderiales	Oxalobacteraceae	-1.06614	0.424753	0.0424754	-2.51003	TRUE
Bacteria	Proteobacteria	Gammaproteobacteria	Pasteurellales	Pasteurellaceae	0.106458	0.199892	0.697051	0.532575	FALSE
Bacteria	Planctomycetota	Planctomycetes	Pirellulales	Pirellulaceae	-0.531756	0.251005	0.0864613	-2.11851	FALSE
Bacteria	Firmicutes	Bacilli	Bacillales	Planococcaceae	-0.0854292	0.208689	0.764443	-0.409362	FALSE
Bacteria	Bacteroidota	Bacteroidia	Bacteroidales	Prevotellaceae	-0.281672	0.299145	0.491168	-0.94159	FALSE
Bacteria	Proteobacteria	Gammaproteobacteria	Pseudomonadales	Pseudomonadaceae	0.112862	0.44276	0.85333	0.254904	FALSE
Bacteria	Actinobacteriota	Actinobacteria	Pseudonocardiales	Pseudonocardiaceae	-0.270313	0.247994	0.402965	-1.09	FALSE
Bacteria	Firmicutes	Bacilli	RF39	RF39_fa	0.746912	0.394272	0.125408	1.89441	FALSE
Bacteria	Proteobacteria	Alphaproteobacteria	Rhizobiales	Rhizobiaceae	-0.60471	0.331132	0.137087	-1.82619	FALSE
Bacteria	Proteobacteria	Alphaproteobacteria	Rhizobiales	Rhizobiales_unclassified	-0.390046	0.221934	0.150177	-1.75748	FALSE
Bacteria	Proteobacteria	Gammaproteobacteria	Xanthomonadales	Rhodanobacteraceae	-0.430742	0.238489	0.140318	-1.80613	FALSE
Bacteria	Proteobacteria	Alphaproteobacteria	Rhodobacterales	Rhodobacteraceae	-0.516098	0.244227	0.0864613	-2.11319	FALSE
Bacteria	Proteobacteria	Alphaproteobacteria	Rhodospirillales	Rhodospirillales_unclassified	2.23854	0.537002	0.000727946	4.16858	TRUE
Bacteria	Bacteroidota	Bacteroidia	Bacteroidales	Rikenellaceae	0.33637	0.364398	0.497302	0.923084	FALSE
Bacteria	Firmicutes	Clostridia	Oscillospirales	Ruminococcaceae	0.392958	0.136965	0.0234896	2.86903	TRUE
Bacteria	Patescibacteria	Saccharimonadia	Saccharimonadales	Saccharimonadaceae	0.559909	0.284326	0.110662	1.96925	FALSE
Bacteria	Actinobacteriota	Actinobacteria	Micrococcales	Sanguibacteraceae	0.420688	0.243324	0.156141	1.72892	FALSE
Bacteria	Actinobacteriota	Thermoleophilia	Solirubrobacterales	Solirubrobacteraceae	-0.499435	0.258738	0.118358	-1.93028	FALSE
Bacteria	Actinobacteriota	Thermoleophilia	Solirubrobacterales	Solirubrobacterales_unclassified	-0.318984	0.147977	0.082102	-2.15563	FALSE
Bacteria	Bacteroidota	Bacteroidia	Sphingobacteriales	Sphingobacteriaceae	-0.896366	0.336314	0.0330948	-2.66526	TRUE
Bacteria	Proteobacteria	Alphaproteobacteria	Sphingomonadales	Sphingomonadaceae	-1.60344	0.415901	0.00182976	-3.85535	TRUE
Bacteria	Bacteroidota	Bacteroidia	Cytophagales	Spirosomaceae	-0.557583	0.217478	0.037823	-2.56386	TRUE
Bacteria	Firmicutes	Bacilli	Staphylococcales	Staphylococcaceae	0.0550556	0.148233	0.784667	0.371413	FALSE
Bacteria	Firmicutes	Bacilli	Lactobacillales	Streptococcaceae	0.220833	0.271077	0.52251	0.814649	FALSE
Bacteria	Proteobacteria	Gammaproteobacteria	Burkholderiales	Sutterellaceae	1.28886	0.383702	0.00743112	3.35901	TRUE
Bacteria	Synergistota	Synergistia	Synergistales	Synergistaceae	0.961075	0.340762	0.024675	2.82037	TRUE
Bacteria	Bacteroidota	Bacteroidia	Bacteroidales	Tannerellaceae	0.91238	0.270174	0.00743112	3.37702	TRUE
Bacteria	Firmicutes	Clostridia	Oscillospirales	UCG-010	0.458484	0.311304	0.230635	1.47279	FALSE
Bacteria	Acidobacteriota	Vicinamibacteria	Vicinamibacterales	Vicinamibacteraceae	-0.150336	0.175982	0.518486	-0.854266	FALSE
Bacteria	Acidobacteriota	Vicinamibacteria	Vicinamibacterales	Vicinamibacterales_unclassified	-0.509343	0.21607	0.052994	-2.3573	FALSE
Bacteria	Verrucomicrobiota	Lentisphaeria	Victivallales	Victivallaceae	0.623572	0.331721	0.125408	1.87981	FALSE
Bacteria	Bacteroidota	Bacteroidia	Flavobacteriales	Weeksellaceae	-0.187306	0.208732	0.501506	-0.897353	FALSE
Bacteria	Proteobacteria	Alphaproteobacteria	Rhizobiales	Xanthobacteraceae	-0.871391	0.290353	0.0231489	-3.00114	TRUE
Bacteria	Proteobacteria	Gammaproteobacteria	Xanthomonadales	Xanthomonadaceae	-0.562832	0.300097	0.125408	-1.8755	FALSE

## Sheet: Appendix_2
Appendix Table 2	Statistical output from ANCOM-BC tests of differential abundances in bacterial families within the snowshoe hare gut, across phases of the hare population cycle with Benjamini-Hochberg corrections for multiple comparisons. Default parameters and a prevalence threshold of 10% applied to tests.
Kingdom	Phylum	Class	Order	Family	lfc_increase	se_increase	q_increase	W_increase	diff_abn_increase	lfc_decline	se_decline	q_decline	W_decline	diff_abn_decline	lfc_di	se_di	q_di	W_di	diff_abn_di
Bacteria	Actinobacteriota	Thermoleophilia	Solirubrobacterales	67-14	-0.640048	0.453829	0.434055	-1.41033	FALSE	-0.817342	0.428646	0.221046	-1.9068	FALSE	-0.261211	0.279257	0.702483	-0.935379	FALSE
Bacteria	Proteobacteria	Alphaproteobacteria	Acetobacterales	Acetobacteraceae	0.53494	0.327998	0.358782	1.63092	FALSE	0.0501662	0.260723	0.911815	0.192412	FALSE	-0.568692	0.300547	0.314253	-1.89219	FALSE
Bacteria	Firmicutes	Negativicutes	Acidaminococcales	Acidaminococcaceae	-0.519554	0.210588	0.121401	-2.46716	FALSE	-0.600138	0.233863	0.0776743	-2.56619	FALSE	-0.164502	0.196748	0.712475	-0.836104	FALSE
Bacteria	Actinobacteriota	Acidimicrobiia	Acidimicrobiia_unclassified	Acidimicrobiia_unclassified	-0.403805	0.280334	0.429173	-1.44044	FALSE	-0.388723	0.262629	0.373135	-1.48012	FALSE	-0.0688356	0.133124	0.782638	-0.51708	FALSE
Bacteria	Actinobacteriota	Actinobacteria	Actinobacteria_unclassified	Actinobacteria_unclassified	-0.131425	0.17203	0.78617	-0.763967	FALSE	-0.0355179	0.159106	0.911815	-0.223234	FALSE	0.0119895	0.0990649	0.926089	0.121026	FALSE
Bacteria	Actinobacteriota	Acidimicrobiia	Actinomarinales	Actinomarinales_unclassified	-0.0314866	0.196401	0.953977	-0.160318	FALSE	0.0950064	0.163454	0.77127	0.581243	FALSE	0.0425753	0.171325	0.871284	0.248506	FALSE
Bacteria	Firmicutes	Clostridia	Peptostreptococcales-Tissierellales	Anaerovoracaceae	-1.23705	0.236842	1.1348149388225e-05	-5.22311	TRUE	-0.840202	0.220214	0.004258	-3.8154	TRUE	0.312931	0.184195	0.395548	1.69891	FALSE
Bacteria	Actinobacteriota	Coriobacteriia	Coriobacteriales	Atopobiaceae	0.83068	0.425753	0.299323	1.95108	FALSE	1.0918	0.436118	0.0776743	2.50346	FALSE	0.177205	0.295721	0.782638	0.599231	FALSE
Bacteria	Firmicutes	Bacilli	Bacillales	Bacillaceae	-0.502969	0.303044	0.355924	-1.65972	FALSE	-0.362174	0.346796	0.587436	-1.04434	FALSE	0.0568768	0.180782	0.859681	0.314615	FALSE
Bacteria	Firmicutes	Bacilli	Bacillales	Bacillales_unclassified	-0.170868	0.261849	0.82734	-0.652545	FALSE	0.12478	0.298139	0.829975	0.418528	FALSE	0.21173	0.141233	0.44268	1.49915	FALSE
Bacteria	Firmicutes	Bacilli	Bacilli_unclassified	Bacilli_unclassified	1.09037	0.616121	0.309487	1.76973	FALSE	0.656962	0.519207	0.473978	1.26532	FALSE	-0.517325	0.59682	0.712475	-0.866802	FALSE
Bacteria	Bacteria_unclassified	Bacteria_unclassified	Bacteria_unclassified	Bacteria_unclassified	0.437207	0.238358	0.309487	1.83425	FALSE	0.914052	0.24263	0.004258	3.76728	TRUE	0.392928	0.246675	0.419377	1.5929	FALSE
Bacteria	Bacteroidota	Bacteroidia	Bacteroidales	Bacteroidaceae	-0.0342274	0.260263	0.962524	-0.131511	FALSE	0.541845	0.241089	0.122096	2.24749	FALSE	0.492154	0.21654	0.247654	2.27281	FALSE
Bacteria	Bacteroidota	Bacteroidia	Bacteroidales	Bacteroidales_unclassified	0.434339	0.271498	0.361736	1.59979	FALSE	0.237898	0.28795	0.657279	0.826179	FALSE	-0.280359	0.254019	0.64435	-1.10369	FALSE
Bacteria	Bacteroidota	Bacteroidia	Bacteroidia_unclassified	Bacteroidia_unclassified	-0.767245	0.337172	0.171222	-2.27553	FALSE	-0.10623	0.272281	0.839616	-0.39015	FALSE	0.577096	0.263189	0.270909	2.19271	FALSE
Bacteria	Bacteroidota	Bacteroidia	Bacteroidales	Barnesiellaceae	1.06637	0.362511	0.0467973	2.94163	TRUE	0.901603	0.27887	0.0225698	3.23306	TRUE	-0.248686	0.357537	0.757727	-0.695554	FALSE
Bacteria	Proteobacteria	Alphaproteobacteria	Rhizobiales	Beijerinckiaceae	-0.274099	0.330116	0.754325	-0.830313	FALSE	-0.852399	0.322632	0.0776743	-2.64202	FALSE	-0.662217	0.270048	0.247654	-2.45222	FALSE
Bacteria	Actinobacteriota	Actinobacteria	Micrococcales	Beutenbergiaceae	0.11496	0.276535	0.862431	0.415716	FALSE	0.0942362	0.212078	0.814675	0.444347	FALSE	-0.104641	0.250272	0.807284	-0.418111	FALSE
Bacteria	Acidobacteriota	Blastocatellia	Blastocatellales	Blastocatellaceae	0.185881	0.225916	0.754325	0.822788	FALSE	0.0234017	0.246215	0.938834	0.0950459	FALSE	-0.246397	0.165869	0.443161	-1.48549	FALSE
Bacteria	Firmicutes	Bacilli	Brevibacillales	Brevibacillaceae	-0.0707756	0.17269	0.862431	-0.409841	FALSE	0.117904	0.151639	0.670206	0.777529	FALSE	0.104761	0.146511	0.757727	0.715043	FALSE
Bacteria	Actinobacteriota	Actinobacteria	Micrococcales	Brevibacteriaceae	0.164084	0.248961	0.82734	0.659075	FALSE	0.811438	0.250758	0.0225698	3.23594	TRUE	0.563436	0.219148	0.247654	2.57103	FALSE
Bacteria	Proteobacteria	Gammaproteobacteria	Burkholderiales	Burkholderiaceae	0.0417669	0.291693	0.960607	0.143188	FALSE	-0.256341	0.279917	0.602756	-0.915775	FALSE	-0.382026	0.180284	0.274414	-2.11902	FALSE
Bacteria	Proteobacteria	Gammaproteobacteria	Burkholderiales	Burkholderiales_unclassified	-1.35367	0.433411	0.0316959	-3.12328	TRUE	-0.593997	0.349208	0.294207	-1.70098	FALSE	0.675751	0.326177	0.274414	2.07173	FALSE
Bacteria	Firmicutes	Bacilli	Lactobacillales	Carnobacteriaceae	0.733899	0.281631	0.107464	2.60589	FALSE	0.688174	0.250469	0.070414	2.74755	FALSE	-0.129642	0.272401	0.782638	-0.475924	FALSE
Bacteria	Proteobacteria	Alphaproteobacteria	Caulobacterales	Caulobacteraceae	0.0167613	0.289953	0.99009	0.0578072	FALSE	0.0365215	0.210008	0.911815	0.173905	FALSE	-0.0641576	0.30543	0.888739	-0.210056	FALSE
Bacteria	Bacteroidota	Bacteroidia	Chitinophagales	Chitinophagaceae	0.0964247	0.304959	0.90784	0.316189	FALSE	-0.0450616	0.297229	0.9224	-0.151606	FALSE	-0.225404	0.170733	0.512608	-1.32021	FALSE
Bacteria	Firmicutes	Clostridia	Christensenellales	Christensenellaceae	0.137338	0.250493	0.842449	0.548272	FALSE	0.634018	0.20646	0.0344141	3.07089	TRUE	0.412762	0.214308	0.314253	1.92602	FALSE
Bacteria	Verrucomicrobiota	Verrucomicrobiae	Chthoniobacterales	Chthoniobacteraceae	-0.347708	0.285027	0.531524	-1.21991	FALSE	-0.548087	0.298579	0.251966	-1.83565	FALSE	-0.284296	0.156515	0.343868	-1.81642	FALSE
Bacteria	Firmicutes	Clostridia	Clostridia_UCG-014	Clostridia_UCG-014_fa	0.932527	0.555306	0.353205	1.6793	FALSE	0.74734	0.558801	0.440773	1.3374	FALSE	-0.269105	0.407547	0.772571	-0.660304	FALSE
Bacteria	Firmicutes	Clostridia	Clostridia_unclassified	Clostridia_unclassified	-0.0594273	0.300921	0.929956	-0.197485	FALSE	0.0907046	0.254167	0.860395	0.35687	FALSE	0.0662142	0.2192	0.861354	0.302072	FALSE
Bacteria	Proteobacteria	Gammaproteobacteria	Burkholderiales	Comamonadaceae	-0.0987704	0.351068	0.919134	-0.281343	FALSE	-0.654838	0.316674	0.163246	-2.06786	FALSE	-0.639986	0.277579	0.247654	-2.3056	FALSE
Bacteria	Actinobacteriota	Coriobacteriia	Coriobacteriales	Coriobacteriales_unclassified	0.00982453	0.262678	0.99009	0.0374014	FALSE	-0.087672	0.251124	0.860395	-0.349118	FALSE	-0.181414	0.20773	0.712475	-0.873316	FALSE
Bacteria	Actinobacteriota	Actinobacteria	Micrococcales	Dermabacteraceae	-0.187219	0.220064	0.749167	-0.850747	FALSE	0.526854	0.200428	0.0776743	2.62864	FALSE	0.630155	0.156499	0.00730041	4.02659	TRUE
Bacteria	Desulfobacterota	Desulfovibrionia	Desulfovibrionales	Desulfovibrionaceae	0.0464777	0.386589	0.964094	0.120225	FALSE	1.01427	0.348971	0.052395	2.90646	FALSE	0.883874	0.319911	0.21083	2.76287	FALSE
Bacteria	Proteobacteria	Alphaproteobacteria	Rhizobiales	Devosiaceae	-0.290994	0.230907	0.514981	-1.26022	FALSE	-0.292252	0.264515	0.560874	-1.10486	FALSE	-0.0851754	0.201766	0.807284	-0.422149	FALSE
Bacteria	Actinobacteriota	Coriobacteriia	Coriobacteriales	Eggerthellaceae	-0.157161	0.34291	0.862431	-0.458315	FALSE	0.331885	0.393027	0.654166	0.844431	FALSE	0.405128	0.247008	0.395548	1.64014	FALSE
Bacteria	Proteobacteria	Gammaproteobacteria	Enterobacterales	Enterobacterales_unclassified	-0.307208	0.748953	0.862431	-0.410183	FALSE	-0.531676	0.807514	0.731382	-0.658411	FALSE	-0.308386	0.506785	0.782638	-0.608514	FALSE
Bacteria	Proteobacteria	Gammaproteobacteria	Enterobacterales	Enterobacteriaceae	-0.256427	0.368107	0.821314	-0.69661	FALSE	-0.0490836	0.34702	0.923307	-0.141443	FALSE	0.123425	0.245634	0.782638	0.502477	FALSE
Bacteria	Firmicutes	Bacilli	Erysipelotrichales	Erysipelatoclostridiaceae	0.265658	0.390768	0.821314	0.679835	FALSE	0.930424	0.36963	0.0776743	2.51718	FALSE	0.580849	0.306087	0.314253	1.89766	FALSE
Bacteria	Firmicutes	Firmicutes_unclassified	Firmicutes_unclassified	Firmicutes_unclassified	0.130854	0.415848	0.90784	0.314667	FALSE	0.443898	0.416027	0.585568	1.06699	FALSE	0.229127	0.396864	0.782638	0.577343	FALSE
Bacteria	Bacteroidota	Bacteroidia	Flavobacteriales	Flavobacteriaceae	0.202834	0.2917	0.821314	0.695351	FALSE	0.178595	0.321216	0.785153	0.555996	FALSE	-0.108157	0.2093	0.782638	-0.516754	FALSE
Bacteria	Actinobacteriota	Actinobacteria	Frankiales	Frankiales_unclassified	-0.603968	0.320006	0.309487	-1.88736	FALSE	-0.683623	0.304079	0.122096	-2.24818	FALSE	-0.163573	0.159591	0.645819	-1.02495	FALSE
Bacteria	Actinobacteriota	Thermoleophilia	Gaiellales	Gaiellaceae	-0.136419	0.320648	0.862431	-0.425447	FALSE	-0.388476	0.306403	0.473978	-1.26786	FALSE	-0.335975	0.199565	0.395548	-1.68353	FALSE
Bacteria	Actinobacteriota	Thermoleophilia	Gaiellales	Gaiellales_unclassified	-0.150499	0.292878	0.842449	-0.513864	FALSE	-0.281129	0.276761	0.587436	-1.01578	FALSE	-0.214548	0.199598	0.645819	-1.0749	FALSE
Bacteria	Cyanobacteria	Vampirivibrionia	Gastranaerophilales	Gastranaerophilales_fa	2.30636	0.596243	0.00353652	3.86816	TRUE	1.72032	0.673853	0.0776743	2.55297	FALSE	-0.669957	0.455314	0.444196	-1.47142	FALSE
Bacteria	Planctomycetota	Planctomycetes	Gemmatales	Gemmataceae	0.0222978	0.227128	0.974685	0.0981726	FALSE	-0.0422229	0.208865	0.911815	-0.202154	FALSE	-0.148438	0.176721	0.712475	-0.839958	FALSE
Bacteria	Gemmatimonadota	Gemmatimonadetes	Gemmatimonadales	Gemmatimonadaceae	-0.187469	0.316192	0.829878	-0.592894	FALSE	-0.537254	0.298601	0.265302	-1.79924	FALSE	-0.433703	0.207518	0.274414	-2.08995	FALSE
Bacteria	Actinobacteriota	Actinobacteria	Frankiales	Geodermatophilaceae	0.0645897	0.297282	0.929956	0.217268	FALSE	-0.271814	0.281279	0.589143	-0.966351	FALSE	-0.420321	0.21152	0.29463	-1.98715	FALSE
Bacteria	Chloroflexi	Gitt-GS-136	Gitt-GS-136_or	Gitt-GS-136_fa	-0.483868	0.390889	0.525164	-1.23787	FALSE	-0.907229	0.35584	0.0776743	-2.54954	FALSE	-0.507278	0.238766	0.274414	-2.12458	FALSE
Bacteria	Bacteroidota	Bacteroidia	Cytophagales	Hymenobacteraceae	0.623089	0.288027	0.200547	2.1633	FALSE	0.0459693	0.265104	0.911815	0.173401	FALSE	-0.661037	0.227009	0.21083	-2.91194	FALSE
Bacteria	Proteobacteria	Alphaproteobacteria	Rhizobiales	Hyphomicrobiaceae	-0.47452	0.30694	0.384203	-1.54597	FALSE	-0.50008	0.314461	0.327696	-1.59028	FALSE	-0.109477	0.119612	0.703735	-0.915269	FALSE
Bacteria	Actinobacteriota	Acidimicrobiia	Microtrichales	Iamiaceae	-0.205609	0.143895	0.429173	-1.42888	FALSE	0.114616	0.139924	0.657279	0.819134	FALSE	0.236308	0.142375	0.395548	1.65976	FALSE
Bacteria	Actinobacteriota	Acidimicrobiia	Microtrichales	Ilumatobacteraceae	-0.0331584	0.161015	0.929956	-0.205933	FALSE	0.00955323	0.118966	0.940052	0.0803023	FALSE	-0.0412061	0.144466	0.861354	-0.28523	FALSE
Bacteria	Actinobacteriota	Acidimicrobiia	IMCC26256	IMCC26256_fa	-0.0734655	0.135913	0.842449	-0.540535	FALSE	0.124561	0.130933	0.589143	0.951332	FALSE	0.114109	0.136502	0.712475	0.835949	FALSE
Bacteria	Actinobacteriota	Actinobacteria	Micrococcales	Intrasporangiaceae	0.18866	0.184537	0.65923	1.02234	FALSE	0.138118	0.142988	0.589143	0.965937	FALSE	-0.13446	0.17911	0.739936	-0.750711	FALSE
Bacteria	Planctomycetota	Planctomycetes	Isosphaerales	Isosphaeraceae	0.090518	0.341366	0.919134	0.265164	FALSE	-0.228134	0.303335	0.670206	-0.752086	FALSE	-0.40257	0.265169	0.439727	-1.51817	FALSE
Bacteria	Chloroflexi	Chloroflexia	Thermomicrobiales	JG30-KF-CM45	-0.341281	0.298754	0.573278	-1.14235	FALSE	-0.537922	0.260903	0.163246	-2.06177	FALSE	-0.280558	0.235801	0.592187	-1.18981	FALSE
Bacteria	Chloroflexi	JG30-KF-CM66	JG30-KF-CM66_or	JG30-KF-CM66_fa	-0.255239	0.135982	0.309487	-1.87701	FALSE	-0.0396903	0.124663	0.871849	-0.318382	FALSE	0.131631	0.104253	0.555582	1.26261	FALSE
Bacteria	Chloroflexi	KD4-96	KD4-96_or	KD4-96_fa	-0.134991	0.36431	0.884298	-0.370539	FALSE	-0.440629	0.38963	0.554916	-1.13089	FALSE	-0.389556	0.248558	0.419443	-1.56726	FALSE
Bacteria	Actinobacteriota	Actinobacteria	Kineosporiales	Kineosporiaceae	-0.116095	0.274612	0.862431	-0.422759	FALSE	-0.190933	0.239799	0.66415	-0.796221	FALSE	-0.158756	0.226947	0.757727	-0.699529	FALSE
Bacteria	Firmicutes	Clostridia	Lachnospirales	Lachnospiraceae	-0.648872	0.20186	0.0280978	-3.21447	TRUE	-0.188347	0.184372	0.587436	-1.02156	FALSE	0.376607	0.149098	0.247654	2.52591	FALSE
Bacteria	Firmicutes	Bacilli	Lactobacillales	Lactobacillaceae	0.340541	0.254779	0.467881	1.33661	FALSE	0.451819	0.270223	0.298659	1.67202	FALSE	0.0273598	0.23843	0.926089	0.11475	FALSE
Bacteria	Firmicutes	Bacilli	Lactobacillales	Leuconostocaceae	0.134026	0.255953	0.842449	0.523637	FALSE	0.677909	0.250617	0.073436	2.70496	FALSE	0.459965	0.246634	0.320877	1.86497	FALSE
Bacteria	Bacteroidota	Bacteroidia	Bacteroidales	Marinifilaceae	0.400586	0.588216	0.821314	0.681018	FALSE	0.327336	0.56451	0.77127	0.579858	FALSE	-0.157168	0.333086	0.782638	-0.471854	FALSE
Bacteria	Actinobacteriota	MB-A2-108	MB-A2-108_or	MB-A2-108_fa	-0.278577	0.206417	0.466373	-1.34958	FALSE	-0.225088	0.194116	0.538367	-1.15956	FALSE	-0.0304283	0.118846	0.871284	-0.25603	FALSE
Bacteria	Proteobacteria	Alphaproteobacteria	Rhizobiales	Methylopilaceae	-0.127193	0.245961	0.842449	-0.517128	FALSE	-0.0827706	0.280533	0.884523	-0.295047	FALSE	-0.0394949	0.120079	0.854883	-0.328909	FALSE
Bacteria	Actinobacteriota	Actinobacteria	Micrococcales	Microbacteriaceae	0.461642	0.30485	0.396618	1.51432	FALSE	-0.0374663	0.351863	0.936992	-0.10648	FALSE	-0.583026	0.26768	0.270909	-2.17807	FALSE
Bacteria	Actinobacteriota	Actinobacteria	Micrococcales	Micrococcaceae	-0.175038	0.284359	0.82734	-0.615551	FALSE	0.235549	0.312077	0.670206	0.754778	FALSE	0.326669	0.299627	0.645819	1.09025	FALSE
Bacteria	Actinobacteriota	Actinobacteria	Micromonosporales	Micromonosporaceae	-0.76822	0.317894	0.126312	-2.41659	FALSE	-0.823169	0.330605	0.0776743	-2.48989	FALSE	-0.138867	0.170785	0.715788	-0.813109	FALSE
Bacteria	Actinobacteriota	Acidimicrobiia	Microtrichales	Microtrichales_unclassified	-0.413752	0.215401	0.307082	-1.92085	FALSE	-0.21515	0.228552	0.589143	-0.94136	FALSE	0.114684	0.13901	0.713633	0.825001	FALSE
Bacteria	Firmicutes	Clostridia	Monoglobales	Monoglobaceae	-0.427383	0.269043	0.361736	-1.58853	FALSE	-0.136913	0.272624	0.803602	-0.502206	FALSE	0.206552	0.195735	0.645819	1.05526	FALSE
Bacteria	Proteobacteria	Gammaproteobacteria	Pseudomonadales	Moraxellaceae	-0.291465	0.400493	0.813671	-0.727766	FALSE	-0.22727	0.455902	0.803602	-0.498506	FALSE	-0.0197221	0.177909	0.926089	-0.110855	FALSE
Bacteria	Actinobacteriota	Actinobacteria	Corynebacteriales	Mycobacteriaceae	-0.237042	0.238872	0.664158	-0.992341	FALSE	-0.377679	0.234651	0.322499	-1.60953	FALSE	-0.224554	0.156956	0.468456	-1.43068	FALSE
Bacteria	Actinobacteriota	Actinobacteria	Frankiales	Nakamurellaceae	0.00533186	0.185023	0.99009	0.0288173	FALSE	0.0129384	0.172043	0.940052	0.0752045	FALSE	-0.0763112	0.140979	0.782638	-0.541294	FALSE
Bacteria	Firmicutes	Negativicutes	Negativicutes_unclassified	Negativicutes_unclassified	-0.309044	0.289716	0.636328	-1.06671	FALSE	-0.0797323	0.293116	0.896846	-0.272016	FALSE	0.145394	0.209428	0.757727	0.694243	FALSE
Bacteria	Proteobacteria	Gammaproteobacteria	Burkholderiales	Neisseriaceae	0.00814847	0.203499	0.99009	0.0400417	FALSE	0.215529	0.195215	0.560874	1.10406	FALSE	0.123463	0.206096	0.782638	0.599056	FALSE
Bacteria	Proteobacteria	Gammaproteobacteria	Burkholderiales	Nitrosomonadaceae	0.102629	0.226943	0.862431	0.452225	FALSE	0.163642	0.237017	0.712759	0.690424	FALSE	-0.0229048	0.161718	0.92315	-0.141634	FALSE
Bacteria	Actinobacteriota	Actinobacteria	Propionibacteriales	Nocardioidaceae	-0.224226	0.370553	0.82734	-0.605111	FALSE	-0.259161	0.399378	0.731382	-0.648911	FALSE	-0.118853	0.223991	0.782638	-0.530615	FALSE
Bacteria	Firmicutes	Clostridia	Oscillospirales	Oscillospiraceae	0.389214	0.265877	0.41991	1.46389	FALSE	0.589734	0.207588	0.0580347	2.84089	FALSE	0.116603	0.239161	0.782638	0.487548	FALSE
Bacteria	Firmicutes	Clostridia	Oscillospirales	Oscillospirales_fa	0.321205	0.21336	0.396618	1.50546	FALSE	0.476748	0.192242	0.0776743	2.47994	FALSE	0.0716257	0.167844	0.807284	0.42674	FALSE
Bacteria	Firmicutes	Clostridia	Oscillospirales	Oscillospirales_unclassified	0.216527	0.275591	0.774097	0.785682	FALSE	0.412694	0.265014	0.342308	1.55726	FALSE	0.112249	0.227942	0.782638	0.492448	FALSE
Bacteria	Proteobacteria	Gammaproteobacteria	Burkholderiales	Oxalobacteraceae	0.819272	0.51366	0.361736	1.59497	FALSE	0.390292	0.516001	0.670206	0.756378	FALSE	-0.512898	0.416328	0.573827	-1.23196	FALSE
Bacteria	Firmicutes	Bacilli	Paenibacillales	Paenibacillaceae	-0.123276	0.335049	0.884298	-0.367934	FALSE	-0.13246	0.275067	0.804807	-0.481557	FALSE	-0.0931022	0.233425	0.809185	-0.398852	FALSE
Bacteria	Proteobacteria	Gammaproteobacteria	Pasteurellales	Pasteurellaceae	0.102841	0.238072	0.862431	0.431973	FALSE	-0.0487035	0.195794	0.909285	-0.248749	FALSE	-0.235462	0.252051	0.702483	-0.934184	FALSE
Bacteria	Planctomycetota	Planctomycetes	Pirellulales	Pirellulaceae	-0.645849	0.37612	0.336005	-1.71713	FALSE	-0.414613	0.402732	0.587436	-1.0295	FALSE	0.147318	0.226807	0.773152	0.64953	FALSE
Bacteria	Firmicutes	Bacilli	Bacillales	Planococcaceae	-0.595096	0.331547	0.309487	-1.7949	FALSE	-0.171831	0.34948	0.803602	-0.491677	FALSE	0.339347	0.242424	0.473697	1.39981	FALSE
Bacteria	Bacteroidota	Bacteroidia	Bacteroidales	Prevotellaceae	0.322032	0.330117	0.664158	0.975509	FALSE	0.497991	0.343786	0.388221	1.44855	FALSE	0.0920411	0.243718	0.820123	0.377655	FALSE
Bacteria	Actinobacteriota	Actinobacteria	Micrococcales	Promicromonosporaceae	-0.2065	0.204772	0.662434	-1.00844	FALSE	-0.0415355	0.233013	0.911815	-0.178254	FALSE	0.0810472	0.154182	0.782638	0.52566	FALSE
Bacteria	Proteobacteria	Gammaproteobacteria	Pseudomonadales	Pseudomonadaceae	0.0535673	0.712032	0.985886	0.0752315	FALSE	-1.21227	0.725919	0.298659	-1.66998	FALSE	-1.34976	0.496319	0.21083	-2.71954	FALSE
Bacteria	Actinobacteriota	Actinobacteria	Pseudonocardiales	Pseudonocardiaceae	-0.361177	0.370395	0.664158	-0.975112	FALSE	-0.513543	0.310905	0.302788	-1.65177	FALSE	-0.236284	0.273117	0.712475	-0.865138	FALSE
Bacteria	Acidobacteriota	Blastocatellia	Pyrinomonadales	Pyrinomonadaceae	0.0707466	0.3461	0.929956	0.204411	FALSE	-0.394528	0.304442	0.465852	-1.29591	FALSE	-0.549193	0.277693	0.29463	-1.9777	FALSE
Bacteria	Firmicutes	Bacilli	RF39	RF39_fa	2.54997	0.481727	1.1348149388225e-05	5.2934	TRUE	2.12453	0.526053	0.00231193	4.03862	TRUE	-0.509361	0.376196	0.492848	-1.35398	FALSE
Bacteria	Proteobacteria	Alphaproteobacteria	Rhizobiales	Rhizobiaceae	-0.192683	0.383008	0.843865	-0.503079	FALSE	-0.351371	0.373702	0.589143	-0.940244	FALSE	-0.242606	0.323392	0.739936	-0.750192	FALSE
Bacteria	Proteobacteria	Alphaproteobacteria	Rhizobiales	Rhizobiales_unclassified	-0.517147	0.288358	0.309487	-1.79342	FALSE	-0.667701	0.317417	0.163177	-2.10354	FALSE	-0.234471	0.224801	0.645819	-1.04302	FALSE
Bacteria	Proteobacteria	Alphaproteobacteria	Rhodobacterales	Rhodobacteraceae	0.658013	0.212579	0.0316959	3.09538	TRUE	0.375251	0.164335	0.122096	2.28344	FALSE	-0.36668	0.184497	0.29463	-1.98746	FALSE
Bacteria	Proteobacteria	Alphaproteobacteria	Rhodospirillales	Rhodospirillales_unclassified	2.27242	0.869851	0.107464	2.61243	FALSE	0.9502	0.541375	0.268971	1.75516	FALSE	-1.40614	0.88917	0.419377	-1.58141	FALSE
Bacteria	Bacteroidota	Bacteroidia	Bacteroidales	Rikenellaceae	0.00894949	0.407739	0.99009	0.021949	FALSE	0.575691	0.386312	0.373135	1.49022	FALSE	0.482824	0.294562	0.395548	1.63913	FALSE
Bacteria	Methylomirabilota	Methylomirabilia	Rokubacteriales	Rokubacteriales_fa	-0.592695	0.325753	0.309487	-1.81946	FALSE	-0.501164	0.357288	0.406501	-1.40269	FALSE	0.00761284	0.19815	0.976926	0.0384196	FALSE
Bacteria	Chloroflexi	Chloroflexia	Chloroflexales	Roseiflexaceae	-0.415711	0.192826	0.200547	-2.15589	FALSE	-0.26249	0.19491	0.440773	-1.34673	FALSE	0.0693034	0.108093	0.773152	0.641145	FALSE
Bacteria	Firmicutes	Clostridia	Oscillospirales	Ruminococcaceae	0.351403	0.343213	0.65923	1.02386	FALSE	0.374884	0.372489	0.587436	1.00643	FALSE	-0.0604377	0.211827	0.861354	-0.285316	FALSE
Bacteria	Chloroflexi	Dehalococcoidia	S085	S085_fa	-0.132174	0.162211	0.754325	-0.814828	FALSE	0.0268221	0.154196	0.911815	0.173947	FALSE	0.0750785	0.130779	0.782638	0.574088	FALSE
Bacteria	Patescibacteria	Saccharimonadia	Saccharimonadales	Saccharimonadaceae	0.589654	0.460127	0.505926	1.2815	FALSE	0.415409	0.34857	0.519021	1.19175	FALSE	-0.258162	0.335875	0.739936	-0.768625	FALSE
Bacteria	Actinobacteriota	Actinobacteria	Micrococcales	Sanguibacteraceae	0.776381	0.303806	0.113982	2.55552	FALSE	0.63715	0.33054	0.2173	1.92761	FALSE	-0.223148	0.263761	0.712475	-0.846026	FALSE
Bacteria	Actinobacteriota	Thermoleophilia	Solirubrobacterales	Solirubrobacteraceae	-0.550552	0.456761	0.534933	-1.20534	FALSE	-0.75345	0.424934	0.268971	-1.7731	FALSE	-0.286816	0.282828	0.646112	-1.0141	FALSE
Bacteria	Actinobacteriota	Thermoleophilia	Solirubrobacterales	Solirubrobacterales_unclassified	-0.559474	0.311446	0.309487	-1.79637	FALSE	-0.434757	0.308982	0.406501	-1.40706	FALSE	0.0407996	0.189253	0.888739	0.215583	FALSE
Bacteria	Bacteroidota	Bacteroidia	Sphingobacteriales	Sphingobacteriaceae	0.374439	0.39261	0.67522	0.953717	FALSE	0.166329	0.419045	0.839616	0.396925	FALSE	-0.292028	0.260362	0.64435	-1.12162	FALSE
Bacteria	Proteobacteria	Alphaproteobacteria	Sphingomonadales	Sphingomonadaceae	0.456457	0.502316	0.699885	0.908704	FALSE	-0.0613954	0.502105	0.931566	-0.122276	FALSE	-0.60177	0.366537	0.395548	-1.64177	FALSE
Bacteria	Bacteroidota	Bacteroidia	Cytophagales	Spirosomaceae	0.00282531	0.227474	0.99009	0.0124204	FALSE	0.114523	0.232184	0.803602	0.493244	FALSE	0.0277804	0.141543	0.892849	0.196269	FALSE
Bacteria	Actinobacteriota	Actinobacteria	Frankiales	Sporichthyaceae	-0.0709177	0.223337	0.90784	-0.317536	FALSE	-0.212064	0.221233	0.589143	-0.958555	FALSE	-0.225064	0.148464	0.439727	-1.51595	FALSE
Bacteria	Firmicutes	Bacilli	Staphylococcales	Staphylococcaceae	0.363105	0.183871	0.29666	1.97478	FALSE	0.874306	0.185973	0.000333555	4.70125	TRUE	0.427284	0.183787	0.247654	2.32489	FALSE
Bacteria	Firmicutes	Bacilli	Lactobacillales	Streptococcaceae	0.0650606	0.304843	0.929956	0.213424	FALSE	0.332868	0.324543	0.587436	1.02565	FALSE	0.18389	0.273745	0.770528	0.671756	FALSE
Bacteria	Actinobacteriota	Actinobacteria	Streptomycetales	Streptomycetaceae	-0.46635	0.392061	0.539611	-1.18948	FALSE	-0.553936	0.464345	0.519021	-1.19294	FALSE	-0.171503	0.155332	0.64435	-1.10411	FALSE
Bacteria	Acidobacteriota	Vicinamibacteria	Subgroup_17	Subgroup_17_fa	-0.705681	0.28753	0.121401	-2.45429	FALSE	-0.471661	0.307984	0.35239	-1.53145	FALSE	0.150102	0.161935	0.702483	0.926928	FALSE
Bacteria	Acidobacteriota	Holophagae	Subgroup_7	Subgroup_7_fa	0.0707825	0.13154	0.842449	0.538104	FALSE	0.0991661	0.124928	0.66415	0.793784	FALSE	-0.0555341	0.0989168	0.782638	-0.561422	FALSE
Bacteria	Proteobacteria	Gammaproteobacteria	Burkholderiales	Sutterellaceae	-0.568309	0.405931	0.434055	-1.40001	FALSE	-0.344965	0.360884	0.589143	-0.955888	FALSE	0.139426	0.34779	0.809185	0.400892	FALSE
Bacteria	Synergistota	Synergistia	Synergistales	Synergistaceae	-1.09692	0.31615	0.0134475	-3.46961	TRUE	-1.39551	0.322892	0.000997671	-4.32192	TRUE	-0.382513	0.271643	0.473697	-1.40814	FALSE
Bacteria	Firmicutes	Syntrophomonadia	Syntrophomonadales	Syntrophomonadaceae	-0.169148	0.265523	0.82734	-0.63704	FALSE	0.118085	0.262257	0.814675	0.450265	FALSE	0.203316	0.197765	0.645819	1.02807	FALSE
Bacteria	Bacteroidota	Bacteroidia	Bacteroidales	Tannerellaceae	0.0611331	0.225933	0.919134	0.27058	FALSE	0.112125	0.243353	0.814675	0.460751	FALSE	-0.0329256	0.186971	0.902177	-0.1761	FALSE
Bacteria	Firmicutes	Bacilli	Thermoactinomycetales	Thermoactinomycetaceae	-0.275475	0.167145	0.355924	-1.64812	FALSE	-0.120932	0.175893	0.712759	-0.68753	FALSE	0.0706257	0.12645	0.782638	0.558529	FALSE
Bacteria	Actinobacteriota	Thermoleophilia	Thermoleophilia_unclassified	Thermoleophilia_unclassified	-0.487809	0.195878	0.121401	-2.49037	FALSE	-0.40415	0.195437	0.163246	-2.06793	FALSE	-0.000258943	0.113065	0.998173	-0.00229022	FALSE
Bacteria	Chloroflexi	TK10	TK10_or	TK10_fa	-0.0622479	0.214682	0.919134	-0.289953	FALSE	-0.102571	0.188999	0.789225	-0.542709	FALSE	-0.124241	0.161508	0.739936	-0.769257	FALSE
Bacteria	Proteobacteria	Gammaproteobacteria	Burkholderiales	TRA3-20	-0.163575	0.267102	0.82734	-0.612406	FALSE	-0.137236	0.21414	0.731382	-0.640872	FALSE	-0.0575794	0.207329	0.861354	-0.27772	FALSE
Bacteria	Firmicutes	Clostridia	Oscillospirales	UCG-010	1.69342	0.398423	0.000918022	4.25029	TRUE	1.21148	0.489077	0.0776743	2.47706	FALSE	-0.565857	0.33275	0.395548	-1.70055	FALSE
Bacteria	Acidobacteriota	Vicinamibacteria	Vicinamibacterales	Vicinamibacteraceae	0.0625804	0.275131	0.929956	0.227457	FALSE	-0.0945311	0.295471	0.871849	-0.319934	FALSE	-0.241029	0.231741	0.645819	-1.04008	FALSE
Bacteria	Acidobacteriota	Vicinamibacteria	Vicinamibacterales	Vicinamibacterales_unclassified	-0.31281	0.339682	0.697983	-0.920891	FALSE	-0.746219	0.327812	0.122096	-2.27636	FALSE	-0.517327	0.218618	0.247654	-2.36635	FALSE
Bacteria	Verrucomicrobiota	Lentisphaeria	Victivallales	Victivallaceae	-0.778541	0.344659	0.171222	-2.25887	FALSE	-0.84442	0.390402	0.145937	-2.16295	FALSE	-0.149797	0.302734	0.782638	-0.494813	FALSE
Bacteria	Bacteroidota	Bacteroidia	Flavobacteriales	Weeksellaceae	0.20021	0.330899	0.82734	0.605049	FALSE	-0.0722561	0.302853	0.91021	-0.238585	FALSE	-0.356384	0.25814	0.479901	-1.38058	FALSE
Bacteria	Proteobacteria	Alphaproteobacteria	Rhizobiales	Xanthobacteraceae	-0.2273	0.392674	0.834334	-0.57885	FALSE	-0.689979	0.390631	0.268971	-1.76632	FALSE	-0.546597	0.226153	0.247654	-2.41694	FALSE
Bacteria	Proteobacteria	Gammaproteobacteria	Xanthomonadales	Xanthomonadaceae	0.519133	0.291842	0.309487	1.77881	FALSE	0.227517	0.270684	0.654166	0.840526	FALSE	-0.375533	0.310296	0.583558	-1.21024	FALSE

## Sheet: Appendix_3
Appendix Table 3	Statistical output from ANCOM-BC tests of differential abundances in bacterial families within the snowshoe hare gut, in response to fecal fibre content, mean hematocrit measures, fecal cortisol metabolite concentration, and sex, among samples collected in the winter across phases of the lynx-hare population cycle with Benjamini-Hochberg corrections for multiple comparisons. Default parameters an…
Kingdom	Phylum	Class	Order	Family	lfc_fibre	se_fibre	q_fibre	p_fibre	W_fibre	diff_abn_fibre	lfc_fcm	se_fcm	q_fcm	p_fcm	W_fcm	diff_abn_fcm	lfc_hema	se_hema	q_hema	p_hema	W_hema	diff_abn_hema	lfc_sex	se_sex	q_sex	p_sex	W_sex	diff_abn_sex
Bacteria	Actinobacteriota	Thermoleophilia	Solirubrobacterales	67-14	0.0571437	0.0212345	0.0525226	0.00712208	2.69108	FALSE	0.00115557	0.00270106	0.945409	0.668782	0.42782	FALSE	-0.00437471	0.0284929	0.985876	0.877975	-0.153537	FALSE	-0.679386	0.31169	0.1988	0.0292806	-2.17969	FALSE
Bacteria	Proteobacteria	Alphaproteobacteria	Acetobacterales	Acetobacteraceae	0.00552905	0.0180188	0.866421	0.758958	0.306849	FALSE	0.00223361	0.00302987	0.927249	0.461003	0.737197	FALSE	0.00252327	0.0222037	0.985876	0.909522	0.113642	FALSE	-0.160236	0.268906	0.880233	0.551256	-0.595879	FALSE
Bacteria	Firmicutes	Negativicutes	Acidaminococcales	Acidaminococcaceae	0.0249202	0.013434	0.221722	0.0635947	1.85501	FALSE	0.00145723	0.00240204	0.927249	0.544074	0.606664	FALSE	-0.003804	0.0202685	0.985876	0.851127	-0.18768	FALSE	0.135246	0.187425	0.831502	0.47054	0.721601	FALSE
Bacteria	Actinobacteriota	Acidimicrobiia	Acidimicrobiia_unclassified	Acidimicrobiia_unclassified	0.0163995	0.0123981	0.429353	0.18592	1.32274	FALSE	0.000833054	0.00110775	0.927249	0.452038	0.752022	FALSE	-0.0142262	0.0132984	0.802018	0.284725	-1.06977	FALSE	0.155093	0.173813	0.727545	0.372233	0.892299	FALSE
Bacteria	Actinobacteriota	Actinobacteria	Actinobacteria_unclassified	Actinobacteria_unclassified	0.00509907	0.00828489	0.7466	0.538246	0.615467	FALSE	5.96018e-06	0.000959456	0.995044	0.995044	0.00621205	FALSE	0.00975564	0.00788362	0.784076	0.215917	1.23746	FALSE	0.14042	0.110966	0.576097	0.205718	1.26543	FALSE
Bacteria	Actinobacteriota	Acidimicrobiia	Actinomarinales	Actinomarinales_unclassified	-0.00342299	0.0100924	0.865131	0.734486	-0.339164	FALSE	0.000258224	0.00202338	0.971192	0.89845	0.12762	FALSE	-0.000110967	0.00758964	0.992584	0.988335	-0.0146208	FALSE	0.15918	0.153609	0.645164	0.300076	1.03627	FALSE
Bacteria	Firmicutes	Clostridia	Peptostreptococcales-Tissierellales	Anaerovoracaceae	0.022943	0.0151684	0.373402	0.130394	1.51255	FALSE	0.00170609	0.00200412	0.927249	0.394606	0.851294	FALSE	-0.0327932	0.0164863	0.547517	0.0466875	-1.98912	FALSE	0.102511	0.218765	0.931944	0.639365	0.468587	FALSE
Bacteria	Actinobacteriota	Coriobacteriia	Coriobacteriales	Atopobiaceae	-0.0312461	0.0249268	0.436032	0.210019	-1.25351	FALSE	-0.00199576	0.00246699	0.927249	0.418523	-0.808986	FALSE	0.0595501	0.0351376	0.611862	0.0901193	1.69477	FALSE	0.722776	0.347361	0.24159	0.0374558	2.08076	FALSE
Bacteria	Firmicutes	Bacilli	Bacillales	Bacillaceae	0.00575693	0.0176587	0.865131	0.744415	0.326012	FALSE	-0.00418442	0.00182214	0.558595	0.021651	-2.29644	FALSE	-0.0103688	0.023213	0.950856	0.655106	-0.446681	FALSE	-0.440926	0.263715	0.39336	0.0945285	-1.67198	FALSE
Bacteria	Firmicutes	Bacilli	Bacillales	Bacillales_unclassified	-0.0120983	0.0131511	0.583929	0.3576	-0.919947	FALSE	0.000761196	0.0018898	0.945409	0.687102	0.402792	FALSE	-0.00627106	0.0193461	0.971831	0.745823	-0.324151	FALSE	0.338881	0.195246	0.367531	0.0826232	1.73566	FALSE
Bacteria	Firmicutes	Bacilli	Bacilli_unclassified	Bacilli_unclassified	-0.0345938	0.0356147	0.562476	0.331381	-0.971336	FALSE	-0.00325697	0.00560814	0.927249	0.561403	-0.580758	FALSE	0.0206143	0.0470661	0.950856	0.661396	0.437986	FALSE	0.782971	0.461078	0.384777	0.0894831	1.69813	FALSE
Bacteria	Bacteria_unclassified	Bacteria_unclassified	Bacteria_unclassified	Bacteria_unclassified	-0.0492474	0.0149421	0.0177655	0.000981129	-3.29588	TRUE	-0.000991619	0.00184727	0.927249	0.591404	-0.536803	FALSE	-0.00591318	0.0164171	0.95581	0.71871	-0.360184	FALSE	0.763281	0.209192	0.0340003	0.000263568	3.6487	TRUE
Bacteria	Bacteroidota	Bacteroidia	Bacteroidales	Bacteroidaceae	-0.0385227	0.0142092	0.0525226	0.0067057	-2.71112	FALSE	0.000973418	0.00157294	0.927249	0.536014	0.618851	FALSE	0.00275155	0.0169082	0.985876	0.870727	0.162735	FALSE	0.174975	0.194967	0.727545	0.369474	0.897459	FALSE
Bacteria	Bacteroidota	Bacteroidia	Bacteroidales	Bacteroidales_unclassified	-0.022338	0.0128055	0.261506	0.0810872	-1.74441	FALSE	0.00345573	0.00196329	0.77776	0.0783789	1.76017	FALSE	0.0081668	0.0233635	0.956539	0.726673	0.349554	FALSE	0.118843	0.220671	0.906374	0.590197	0.53855	FALSE
Bacteria	Bacteroidota	Bacteroidia	Bacteroidia_unclassified	Bacteroidia_unclassified	-0.0112629	0.0141509	0.654342	0.426083	-0.795912	FALSE	-0.000250507	0.00223702	0.971192	0.910837	-0.111983	FALSE	-0.00155059	0.0213146	0.985876	0.942007	-0.0727481	FALSE	-0.325607	0.221329	0.506148	0.141251	-1.47115	FALSE
Bacteria	Bacteroidota	Bacteroidia	Bacteroidales	Barnesiellaceae	-0.0405481	0.0172125	0.0883211	0.0184858	-2.35574	FALSE	-0.00185625	0.00287763	0.927249	0.518888	-0.645061	FALSE	0.0133287	0.0279097	0.950856	0.632961	0.477564	FALSE	0.122199	0.311511	0.937464	0.694853	0.392278	FALSE
Bacteria	Proteobacteria	Alphaproteobacteria	Rhizobiales	Beijerinckiaceae	0.0477412	0.0177402	0.0525226	0.007121	2.69113	FALSE	0.000610949	0.00257128	0.961213	0.812188	0.237605	FALSE	-0.0631726	0.0207645	0.15141	0.00234745	-3.04234	FALSE	0.089909	0.243704	0.937464	0.712182	0.368927	FALSE
Bacteria	Actinobacteriota	Actinobacteria	Micrococcales	Beutenbergiaceae	-0.00808037	0.00803031	0.555413	0.314303	-1.00623	FALSE	-0.000335321	0.00188693	0.971192	0.858953	-0.177707	FALSE	-0.0200535	0.0178206	0.802018	0.260465	-1.12529	FALSE	0.238535	0.176944	0.576097	0.177631	1.34808	FALSE
Bacteria	Acidobacteriota	Blastocatellia	Blastocatellales	Blastocatellaceae	0.00893582	0.0168717	0.767145	0.596366	0.529634	FALSE	-5.44753e-05	0.00165299	0.989044	0.97371	-0.0329556	FALSE	0.000634052	0.0126499	0.985876	0.960024	0.0501232	FALSE	-0.0859483	0.215287	0.937464	0.689726	-0.399226	FALSE
Bacteria	Firmicutes	Bacilli	Brevibacillales	Brevibacillaceae	-0.00418409	0.00675494	0.7466	0.535645	-0.619412	FALSE	0.00029693	0.00112322	0.945409	0.791505	0.264357	FALSE	0.01261	0.0111034	0.802018	0.256085	1.13569	FALSE	0.283657	0.116383	0.146844	0.0147982	2.43728	FALSE
Bacteria	Actinobacteriota	Actinobacteria	Micrococcales	Brevibacteriaceae	-0.0461461	0.0152903	0.0298394	0.00254444	-3.01801	TRUE	-0.00385068	0.00193107	0.723686	0.0461445	-1.99407	FALSE	0.0299853	0.0172821	0.592919	0.0827329	1.73504	FALSE	0.571428	0.209957	0.115224	0.00649584	2.72164	FALSE
Bacteria	Proteobacteria	Gammaproteobacteria	Burkholderiales	Burkholderiaceae	0.0155147	0.0122159	0.436032	0.204067	1.27005	FALSE	0.00119339	0.00181519	0.927249	0.510896	0.657444	FALSE	0.00531738	0.0127109	0.950856	0.675704	0.418333	FALSE	-0.0526003	0.215243	0.948055	0.806939	-0.244377	FALSE
Bacteria	Proteobacteria	Gammaproteobacteria	Burkholderiales	Burkholderiales_unclassified	0.0233019	0.0218955	0.514611	0.287224	1.06423	FALSE	-0.00267348	0.00337804	0.927249	0.428694	-0.791429	FALSE	-0.0371641	0.0238172	0.665573	0.118668	-1.56039	FALSE	0.0209256	0.285074	0.987411	0.941485	0.073404	FALSE
Bacteria	Firmicutes	Bacilli	Lactobacillales	Carnobacteriaceae	-0.0221708	0.0139209	0.34168	0.111245	-1.59262	FALSE	0.00221978	0.00235923	0.927249	0.346761	0.94089	FALSE	0.0196019	0.018259	0.802018	0.283026	1.07355	FALSE	0.540058	0.231147	0.160236	0.0194692	2.33642	FALSE
Bacteria	Proteobacteria	Alphaproteobacteria	Caulobacterales	Caulobacteraceae	0.00339198	0.014526	0.876516	0.815364	0.233512	FALSE	-0.000700368	0.00256746	0.945409	0.785017	-0.272787	FALSE	-0.00717592	0.0141253	0.950856	0.611439	-0.50802	FALSE	-0.0339577	0.212428	0.963831	0.872996	-0.159855	FALSE
Bacteria	Bacteroidota	Bacteroidia	Chitinophagales	Chitinophagaceae	0.0079456	0.0145394	0.767145	0.584732	0.546486	FALSE	0.00312289	0.00170693	0.723686	0.0673196	1.82953	FALSE	-0.000404756	0.0171369	0.992584	0.981157	-0.023619	FALSE	0.0491408	0.203666	0.948055	0.809337	0.241281	FALSE
Bacteria	Firmicutes	Clostridia	Christensenellales	Christensenellaceae	-0.0366162	0.0107806	0.0177655	0.000682579	-3.39648	TRUE	0.000425596	0.0013598	0.945409	0.754293	0.312983	FALSE	0.0105629	0.0153133	0.930185	0.49033	0.689784	FALSE	0.346039	0.184314	0.308831	0.0604578	1.87744	FALSE
Bacteria	Verrucomicrobiota	Verrucomicrobiae	Chthoniobacterales	Chthoniobacteraceae	0.0292627	0.0150079	0.194248	0.0511972	1.94982	FALSE	-0.000582626	0.00168204	0.945409	0.729057	-0.34638	FALSE	-0.033547	0.0154679	0.547517	0.0300968	-2.16881	FALSE	-0.233673	0.209986	0.634949	0.265793	-1.1128	FALSE
Bacteria	Firmicutes	Clostridia	Clostridia_UCG-014	Clostridia_UCG-014_fa	-0.0357696	0.0329945	0.506869	0.278316	-1.08411	FALSE	-0.00672792	0.00331994	0.723686	0.0427118	-2.02652	FALSE	0.0449722	0.0427059	0.802018	0.292309	1.05307	FALSE	1.11725	0.453448	0.146844	0.0137434	2.4639	FALSE
Bacteria	Firmicutes	Clostridia	Clostridia_unclassified	Clostridia_unclassified	-0.00712454	0.0134962	0.767145	0.597574	-0.527893	FALSE	0.00076634	0.00179146	0.945409	0.668816	0.427774	FALSE	0.000840126	0.0180852	0.985876	0.962949	0.0464538	FALSE	0.367181	0.196928	0.308831	0.062245	1.86455	FALSE
Bacteria	Proteobacteria	Gammaproteobacteria	Burkholderiales	Comamonadaceae	0.0264192	0.0204619	0.436032	0.196655	1.29114	FALSE	-0.000278948	0.0024992	0.971192	0.911129	-0.111615	FALSE	-0.0298885	0.0246274	0.784076	0.22489	-1.21363	FALSE	-0.102474	0.256504	0.937464	0.689522	-0.399503	FALSE
Bacteria	Actinobacteriota	Coriobacteriia	Coriobacteriales	Coriobacteriales_unclassified	0.00712916	0.0122971	0.767145	0.562088	0.579742	FALSE	0.000563787	0.001641	0.945409	0.731176	0.343562	FALSE	-0.00593633	0.0157568	0.950856	0.706361	-0.376747	FALSE	0.10506	0.184399	0.884119	0.568852	0.569744	FALSE
Bacteria	Actinobacteriota	Actinobacteria	Micrococcales	Dermabacteraceae	-0.0249917	0.0112199	0.115286	0.0259171	-2.22745	FALSE	-0.000428742	0.00192986	0.966547	0.824187	-0.222163	FALSE	0.0285572	0.0160294	0.592919	0.0748213	1.78156	FALSE	0.43461	0.173688	0.146844	0.0123407	2.50225	FALSE
Bacteria	Desulfobacterota	Desulfovibrionia	Desulfovibrionales	Desulfovibrionaceae	-0.0635348	0.0183573	0.0177655	0.000538153	-3.46101	TRUE	-0.00927344	0.00281092	0.125134	0.000970031	-3.29908	FALSE	0.0664098	0.0229777	0.165557	0.00385015	2.89018	FALSE	-0.0814132	0.258153	0.948055	0.752483	-0.315368	FALSE
Bacteria	Proteobacteria	Alphaproteobacteria	Rhizobiales	Devosiaceae	0.00587362	0.017562	0.865131	0.73804	0.33445	FALSE	-0.00117398	0.00221618	0.927249	0.596298	-0.529732	FALSE	-0.0165543	0.0174789	0.824478	0.343588	-0.9471	FALSE	-0.264927	0.208497	0.576097	0.203853	-1.27065	FALSE
Bacteria	Actinobacteriota	Coriobacteriia	Coriobacteriales	Eggerthellaceae	-0.0238903	0.0155491	0.36481	0.124431	-1.53644	FALSE	-0.00410295	0.00210749	0.723686	0.0515538	-1.94684	FALSE	0.0107379	0.0246766	0.950856	0.663457	0.435145	FALSE	0.340264	0.273459	0.576097	0.213391	1.2443	FALSE
Bacteria	Proteobacteria	Gammaproteobacteria	Enterobacterales	Enterobacterales_unclassified	0.00576935	0.042854	0.914166	0.892906	0.134628	FALSE	-0.00738284	0.00514571	0.815465	0.151357	-1.43476	FALSE	-0.0454155	0.0448141	0.802018	0.31086	-1.01342	FALSE	-0.598082	0.62387	0.680732	0.337728	-0.958665	FALSE
Bacteria	Proteobacteria	Gammaproteobacteria	Enterobacterales	Enterobacteriaceae	-0.0192571	0.0177874	0.506869	0.278974	-1.08263	FALSE	0.00152414	0.00212206	0.927249	0.472612	0.718235	FALSE	-0.0422294	0.0237031	0.592919	0.0748146	-1.7816	FALSE	0.207528	0.235675	0.728855	0.378553	0.880566	FALSE
Bacteria	Firmicutes	Bacilli	Erysipelotrichales	Erysipelatoclostridiaceae	-0.0588545	0.0211828	0.0525226	0.00546255	-2.77841	FALSE	0.00170803	0.00266189	0.927249	0.521092	0.641662	FALSE	-0.013201	0.0307372	0.950856	0.667574	-0.42948	FALSE	0.796419	0.296069	0.115224	0.00714566	2.68998	FALSE
Bacteria	Firmicutes	Firmicutes_unclassified	Firmicutes_unclassified	Firmicutes_unclassified	-0.020594	0.0219415	0.575443	0.347942	-0.938588	FALSE	-0.00862666	0.00331172	0.346201	0.00919048	-2.60489	FALSE	0.0511619	0.0345173	0.693658	0.138284	1.48221	FALSE	0.101759	0.324347	0.948055	0.753722	0.313736	FALSE
Bacteria	Bacteroidota	Bacteroidia	Flavobacteriales	Flavobacteriaceae	-0.0245123	0.016357	0.373402	0.133982	-1.49858	FALSE	-0.00335325	0.0020734	0.815465	0.10582	-1.61727	FALSE	-0.00727064	0.017123	0.950856	0.671119	-0.424612	FALSE	0.00487421	0.25203	0.997175	0.98457	0.0193398	FALSE
Bacteria	Actinobacteriota	Actinobacteria	Frankiales	Frankiales_unclassified	0.0426134	0.0179749	0.0880862	0.0177538	2.37071	FALSE	0.00102464	0.00147841	0.927249	0.488265	0.693072	FALSE	-0.0189656	0.0191361	0.813564	0.321641	-0.99109	FALSE	0.0576032	0.19409	0.948055	0.76663	0.296786	FALSE
Bacteria	Actinobacteriota	Thermoleophilia	Gaiellales	Gaiellaceae	0.0204624	0.0153658	0.429353	0.182965	1.33168	FALSE	0.000681638	0.00200775	0.945409	0.73423	0.339504	FALSE	-0.0200264	0.0164017	0.784076	0.222088	-1.221	FALSE	-0.241712	0.235698	0.645255	0.305121	-1.02551	FALSE
Bacteria	Actinobacteriota	Thermoleophilia	Gaiellales	Gaiellales_unclassified	0.0141434	0.0171481	0.644207	0.409496	0.824782	FALSE	0.00164201	0.00213365	0.927249	0.441549	0.76958	FALSE	-0.0210021	0.0139611	0.693658	0.132497	-1.50433	FALSE	0.0249748	0.212728	0.96813	0.906541	0.117403	FALSE
Bacteria	Cyanobacteria	Vampirivibrionia	Gastranaerophilales	Gastranaerophilales_fa	-0.0497807	0.0371537	0.429353	0.180291	-1.33986	FALSE	0.00728423	0.00497709	0.815465	0.143316	1.46355	FALSE	0.118614	0.0478492	0.425004	0.0131784	2.47891	FALSE	1.51777	0.517019	0.0970458	0.00332891	2.93561	FALSE
Bacteria	Planctomycetota	Planctomycetes	Gemmatales	Gemmataceae	0.00959179	0.0111877	0.630891	0.391251	0.857352	FALSE	-2.29087e-05	0.00129254	0.993561	0.985859	-0.0177238	FALSE	0.0112478	0.0129154	0.829364	0.38382	0.87088	FALSE	-0.0856064	0.184675	0.931944	0.642969	-0.463551	FALSE
Bacteria	Gemmatimonadota	Gemmatimonadetes	Gemmatimonadales	Gemmatimonadaceae	0.0356718	0.0147233	0.0794668	0.0154005	2.42282	FALSE	0.000552833	0.00158777	0.945409	0.727703	0.348182	FALSE	-0.0228543	0.0157758	0.693658	0.147424	-1.44869	FALSE	-0.282341	0.213356	0.576097	0.185726	-1.32333	FALSE
Bacteria	Actinobacteriota	Actinobacteria	Frankiales	Geodermatophilaceae	0.0218183	0.0140144	0.358518	0.119506	1.55685	FALSE	0.00292245	0.00221327	0.924763	0.186694	1.32042	FALSE	-0.0262849	0.0163613	0.665573	0.108158	-1.60653	FALSE	-0.0848981	0.224515	0.937464	0.705327	-0.378139	FALSE
Bacteria	Chloroflexi	Gitt-GS-136	Gitt-GS-136_or	Gitt-GS-136_fa	0.055765	0.0182505	0.0289811	0.0022466	3.05553	TRUE	0.00248468	0.0024656	0.927249	0.31358	1.00774	FALSE	-0.0192748	0.0209657	0.824478	0.357913	-0.91935	FALSE	-0.131277	0.257239	0.925491	0.60982	-0.510331	FALSE
Bacteria	Bacteroidota	Bacteroidia	Cytophagales	Hymenobacteraceae	0.00370464	0.0149933	0.876516	0.804842	0.247085	FALSE	0.00204892	0.00204539	0.927249	0.316478	1.00172	FALSE	0.0162082	0.023373	0.930185	0.488022	0.693458	FALSE	0.0620587	0.242365	0.948055	0.797909	0.256054	FALSE
Bacteria	Proteobacteria	Alphaproteobacteria	Rhizobiales	Hyphomicrobiaceae	0.0281634	0.0133399	0.142389	0.0347539	2.11121	FALSE	-0.00125089	0.00140688	0.927249	0.373939	-0.88912	FALSE	-0.0120604	0.0151574	0.899712	0.426218	-0.79568	FALSE	-0.255967	0.208162	0.576097	0.218827	-1.22965	FALSE
Bacteria	Actinobacteriota	Acidimicrobiia	Microtrichales	Iamiaceae	-0.00477795	0.00708305	0.732889	0.499955	-0.67456	FALSE	-0.000871076	0.00156898	0.927249	0.578766	-0.555187	FALSE	-0.00308176	0.00814486	0.950856	0.705157	-0.378368	FALSE	0.298924	0.127022	0.160236	0.0186059	2.35333	FALSE
Bacteria	Actinobacteriota	Acidimicrobiia	Microtrichales	Ilumatobacteraceae	0.002419	0.00629647	0.852912	0.700842	0.384184	FALSE	0.000668678	0.00111006	0.927249	0.54692	0.602382	FALSE	0.0077162	0.00997935	0.899712	0.439394	0.773216	FALSE	0.178741	0.112628	0.434551	0.112513	1.587	FALSE
Bacteria	Actinobacteriota	Acidimicrobiia	IMCC26256	IMCC26256_fa	-0.0125442	0.00937624	0.429353	0.180937	-1.33788	FALSE	0.000524927	0.00127148	0.945409	0.679718	0.412848	FALSE	0.00158989	0.0073388	0.985876	0.828487	0.216642	FALSE	0.247059	0.12364	0.25582	0.0456942	1.99821	FALSE
Bacteria	Actinobacteriota	Actinobacteria	Micrococcales	Intrasporangiaceae	-0.00105644	0.00720168	0.911642	0.883374	-0.146693	FALSE	-0.00174521	0.00155751	0.927249	0.262494	-1.12051	FALSE	0.00451896	0.00793359	0.950856	0.56895	0.569598	FALSE	0.0430223	0.140684	0.948055	0.759751	0.305808	FALSE
Bacteria	Planctomycetota	Planctomycetes	Isosphaerales	Isosphaeraceae	0.0293825	0.0139607	0.142389	0.0353213	2.10466	FALSE	-0.000575546	0.00183665	0.945409	0.754002	-0.313367	FALSE	0.0109257	0.0154754	0.930185	0.480186	0.706003	FALSE	-0.249469	0.237342	0.645164	0.293215	-1.0511	FALSE
Bacteria	Chloroflexi	Chloroflexia	Thermomicrobiales	JG30-KF-CM45	0.038245	0.0128829	0.0321538	0.00299106	2.96866	TRUE	0.0029785	0.00202697	0.815465	0.141714	1.46944	FALSE	-0.0227467	0.0160371	0.693658	0.156079	-1.41838	FALSE	-0.268604	0.205352	0.576097	0.190869	-1.30801	FALSE
Bacteria	Chloroflexi	JG30-KF-CM66	JG30-KF-CM66_or	JG30-KF-CM66_fa	-0.00192912	0.00625881	0.866421	0.757911	-0.308225	FALSE	0.000453562	0.00100317	0.945409	0.651175	0.452131	FALSE	-0.00164783	0.00665621	0.985876	0.804472	-0.247563	FALSE	0.130451	0.10087	0.576097	0.195921	1.29326	FALSE
Bacteria	Chloroflexi	KD4-96	KD4-96_or	KD4-96_fa	0.0194099	0.0204649	0.574473	0.342903	0.948446	FALSE	-0.000963787	0.0027807	0.945409	0.728892	-0.346599	FALSE	-0.00768547	0.0167184	0.950856	0.645731	-0.4597	FALSE	-0.229159	0.316506	0.831502	0.469049	-0.724028	FALSE
Bacteria	Actinobacteriota	Actinobacteria	Kineosporiales	Kineosporiaceae	0.00130767	0.012598	0.924495	0.917328	0.1038	FALSE	0.0034964	0.00168682	0.723686	0.0381931	2.07278	FALSE	-0.0471576	0.0154895	0.15141	0.00233071	-3.0445	FALSE	0.076268	0.177004	0.934625	0.666554	0.430882	FALSE
Bacteria	Firmicutes	Clostridia	Lachnospirales	Lachnospiraceae	0.00745702	0.0113685	0.740295	0.511865	0.655937	FALSE	0.00150579	0.00155497	0.927249	0.332859	0.968371	FALSE	-0.00468769	0.0168926	0.985876	0.781397	-0.277499	FALSE	0.319572	0.142687	0.190558	0.0251123	2.23967	FALSE
Bacteria	Firmicutes	Bacilli	Lactobacillales	Lactobacillaceae	-0.0269357	0.018515	0.391634	0.145724	-1.4548	FALSE	0.00714086	0.00390235	0.723686	0.0672671	1.82989	FALSE	0.00172536	0.0222879	0.985876	0.938296	0.0774123	FALSE	0.180205	0.18757	0.680732	0.336684	0.960738	FALSE
Bacteria	Firmicutes	Bacilli	Lactobacillales	Leuconostocaceae	-0.0451868	0.0168512	0.0525226	0.00732873	-2.68153	FALSE	-0.00189797	0.00217296	0.927249	0.382419	-0.873448	FALSE	-0.00422005	0.0206632	0.985876	0.838174	-0.20423	FALSE	0.294078	0.229554	0.576097	0.200164	1.28108	FALSE
Bacteria	Bacteroidota	Bacteroidia	Bacteroidales	Marinifilaceae	-0.0553808	0.0276846	0.177687	0.0454548	-2.00042	FALSE	-0.00188019	0.003623	0.927249	0.60379	-0.518958	FALSE	-0.0335578	0.0317475	0.802018	0.290502	-1.05702	FALSE	0.404749	0.360348	0.634949	0.261346	1.12322	FALSE
Bacteria	Actinobacteriota	MB-A2-108	MB-A2-108_or	MB-A2-108_fa	0.0106855	0.00861712	0.436032	0.214964	1.24003	FALSE	0.000357258	0.00134274	0.945409	0.790188	0.266067	FALSE	-0.00579536	0.00950012	0.944681	0.541842	-0.61003	FALSE	0.0824226	0.141245	0.880233	0.559528	0.583543	FALSE
Bacteria	Proteobacteria	Alphaproteobacteria	Rhizobiales	Methylopilaceae	0.00281084	0.0107886	0.87593	0.794448	0.260539	FALSE	-0.00017883	0.00119949	0.971192	0.881484	-0.149088	FALSE	0.017753	0.00923014	0.585155	0.054433	1.92337	FALSE	-0.0622779	0.204306	0.948055	0.760498	-0.304827	FALSE
Bacteria	Actinobacteriota	Actinobacteria	Micrococcales	Microbacteriaceae	-0.00670063	0.0251016	0.87593	0.789515	-0.266941	FALSE	-0.001342	0.00200034	0.927249	0.502293	-0.670885	FALSE	-0.0203333	0.0259628	0.899712	0.433528	-0.783169	FALSE	0.0550213	0.287902	0.951727	0.848438	0.191111	FALSE
Bacteria	Actinobacteriota	Actinobacteria	Micrococcales	Micrococcaceae	-0.00444955	0.0190312	0.876516	0.815138	-0.233802	FALSE	-0.00153565	0.00281342	0.927249	0.585183	-0.54583	FALSE	-0.00215661	0.0233115	0.985876	0.926291	-0.0925126	FALSE	0.165385	0.263451	0.865703	0.530159	0.627763	FALSE
Bacteria	Actinobacteriota	Actinobacteria	Micromonosporales	Micromonosporaceae	0.0550685	0.0164037	0.0177655	0.000787689	3.35709	TRUE	-0.000230793	0.00160296	0.971192	0.885516	-0.14398	FALSE	-0.0273874	0.0174954	0.665573	0.117488	-1.56541	FALSE	-0.305002	0.230187	0.576097	0.185165	-1.32502	FALSE
Bacteria	Actinobacteriota	Acidimicrobiia	Microtrichales	Microtrichales_unclassified	0.00398762	0.014267	0.87593	0.779861	0.279501	FALSE	-0.000541009	0.00121114	0.945409	0.655096	-0.446694	FALSE	-0.00494582	0.0131866	0.950856	0.707614	-0.375063	FALSE	0.0392705	0.193194	0.951727	0.838924	0.20327	FALSE
Bacteria	Firmicutes	Clostridia	Monoglobales	Monoglobaceae	-0.00477126	0.0113087	0.826939	0.67309	-0.421911	FALSE	-0.000921567	0.00190413	0.942596	0.628397	-0.483984	FALSE	-0.00747317	0.0193945	0.950856	0.699998	-0.385323	FALSE	0.0921041	0.208209	0.933091	0.658227	0.442363	FALSE
Bacteria	Proteobacteria	Gammaproteobacteria	Pseudomonadales	Moraxellaceae	-0.00275651	0.0164222	0.908977	0.866699	-0.167853	FALSE	-0.00180412	0.002486	0.927249	0.468014	-0.725714	FALSE	-0.000664996	0.0133068	0.985876	0.960143	-0.0499742	FALSE	0.0198814	0.341765	0.99044	0.953611	0.0581726	FALSE
Bacteria	Actinobacteriota	Actinobacteria	Corynebacteriales	Mycobacteriaceae	0.0156746	0.0127366	0.436032	0.218447	1.23067	FALSE	-0.00157535	0.00109558	0.815465	0.150458	-1.43791	FALSE	-0.0182416	0.0135817	0.707793	0.179239	-1.3431	FALSE	-0.235703	0.190174	0.576097	0.215196	-1.2394	FALSE
Bacteria	Actinobacteriota	Actinobacteria	Frankiales	Nakamurellaceae	-0.00437932	0.0096351	0.805575	0.649456	-0.454518	FALSE	0.00217047	0.00117195	0.723686	0.0640243	1.85201	FALSE	-0.0214431	0.010732	0.547517	0.0457115	-1.99805	FALSE	-0.0649619	0.139017	0.931944	0.64029	-0.467293	FALSE
Bacteria	Firmicutes	Negativicutes	Negativicutes_unclassified	Negativicutes_unclassified	-0.00783828	0.0164707	0.794228	0.634151	-0.475892	FALSE	0.00213058	0.00215986	0.927249	0.323914	0.986447	FALSE	-0.00192866	0.0199359	0.985876	0.92293	-0.0967431	FALSE	0.181657	0.208836	0.729193	0.384381	0.869853	FALSE
Bacteria	Proteobacteria	Gammaproteobacteria	Burkholderiales	Neisseriaceae	0.00181442	0.00829617	0.881549	0.82688	0.218705	FALSE	0.00262276	0.00155446	0.815465	0.0915565	1.68724	FALSE	0.0149542	0.0158956	0.824478	0.346819	0.940777	FALSE	0.25185	0.1661	0.477134	0.129455	1.51626	FALSE
Bacteria	Proteobacteria	Gammaproteobacteria	Burkholderiales	Nitrosomonadaceae	0.000740639	0.0128397	0.954001	0.954001	0.0576837	FALSE	0.000955493	0.00155192	0.927249	0.538103	0.615685	FALSE	0.00868652	0.0139692	0.944681	0.534052	0.621832	FALSE	0.090697	0.20388	0.933091	0.656424	0.444856	FALSE
Bacteria	Actinobacteriota	Actinobacteria	Propionibacteriales	Nocardioidaceae	0.00708929	0.0200364	0.865131	0.723473	0.353821	FALSE	0.000100389	0.0024408	0.989044	0.967193	0.0411296	FALSE	-0.0472943	0.0226154	0.547517	0.036506	-2.09125	FALSE	0.069352	0.295004	0.948055	0.81414	0.235088	FALSE
Bacteria	Firmicutes	Clostridia	Oscillospirales	Oscillospiraceae	-0.0432609	0.0119705	0.0177655	0.00030156	-3.61396	TRUE	-0.00134491	0.00147282	0.927249	0.361162	-0.913154	FALSE	-0.00112511	0.0190618	0.985876	0.952933	-0.0590243	FALSE	0.611829	0.189834	0.081833	0.00126873	3.22296	FALSE
Bacteria	Firmicutes	Clostridia	Oscillospirales	Oscillospirales_fa	-0.0241151	0.0107257	0.113123	0.0245537	-2.24835	FALSE	0.00159499	0.00111265	0.815465	0.151714	1.4335	FALSE	-0.00361599	0.0156718	0.985876	0.817522	-0.230733	FALSE	0.409136	0.144337	0.0986506	0.0045884	2.83459	FALSE
Bacteria	Firmicutes	Clostridia	Oscillospirales	Oscillospirales_unclassified	-0.0359613	0.0135842	0.0548443	0.0081138	-2.6473	FALSE	-0.00132405	0.0019299	0.927249	0.49267	-0.686068	FALSE	0.0292446	0.0211471	0.693658	0.166693	1.38291	FALSE	0.161288	0.20454	0.804626	0.430381	0.78854	FALSE
Bacteria	Proteobacteria	Gammaproteobacteria	Burkholderiales	Oxalobacteraceae	-0.0360626	0.0279325	0.436032	0.196681	-1.29107	FALSE	-0.00405501	0.00403606	0.927249	0.315044	-1.00469	FALSE	0.00637756	0.0302094	0.985876	0.8328	0.211112	FALSE	0.0842173	0.429237	0.951727	0.844452	0.196203	FALSE
Bacteria	Firmicutes	Bacilli	Paenibacillales	Paenibacillaceae	-0.00452996	0.0168511	0.87593	0.788066	-0.268823	FALSE	-0.00216436	0.00196503	0.927249	0.270706	-1.10144	FALSE	-0.0323649	0.0225952	0.693658	0.152036	-1.43238	FALSE	-0.131824	0.207544	0.865703	0.525323	-0.635162	FALSE
Bacteria	Proteobacteria	Gammaproteobacteria	Pasteurellales	Pasteurellaceae	0.00767744	0.0136606	0.767145	0.574107	0.562013	FALSE	0.00416392	0.00163214	0.346201	0.0107349	2.55121	FALSE	-0.0058432	0.0149886	0.950856	0.696652	-0.389844	FALSE	0.119309	0.188548	0.865703	0.526879	0.632777	FALSE
Bacteria	Planctomycetota	Planctomycetes	Pirellulales	Pirellulaceae	0.0140429	0.0200499	0.717178	0.483678	0.700399	FALSE	-0.00285917	0.00321398	0.927249	0.373679	-0.889603	FALSE	-0.023154	0.0242236	0.824478	0.339149	-0.955847	FALSE	-0.317131	0.305558	0.645164	0.299328	-1.03787	FALSE
Bacteria	Firmicutes	Bacilli	Bacillales	Planococcaceae	0.00239675	0.0201477	0.919565	0.905308	0.118959	FALSE	-0.0061329	0.00235538	0.346201	0.00921995	-2.60379	FALSE	0.0157801	0.0248949	0.944681	0.526165	0.63387	FALSE	-0.438379	0.277782	0.434551	0.114533	-1.57814	FALSE
Bacteria	Bacteroidota	Bacteroidia	Bacteroidales	Prevotellaceae	-0.030836	0.0162364	0.206185	0.05754	-1.89919	FALSE	0.00332781	0.00211538	0.815465	0.115684	1.57315	FALSE	0.0140637	0.0203072	0.930185	0.488592	0.69255	FALSE	0.425945	0.240222	0.364096	0.0762062	1.77314	FALSE
Bacteria	Actinobacteriota	Actinobacteria	Micrococcales	Promicromonosporaceae	-0.00737312	0.0113647	0.740295	0.516485	-0.648773	FALSE	-0.000545743	0.00142158	0.945409	0.701054	-0.383898	FALSE	-0.00511185	0.0104925	0.950856	0.626125	-0.487189	FALSE	0.0368213	0.188298	0.951727	0.844964	0.195548	FALSE
Bacteria	Proteobacteria	Gammaproteobacteria	Pseudomonadales	Pseudomonadaceae	0.0519242	0.0316736	0.31822	0.10114	1.63935	FALSE	-0.00366183	0.00486947	0.927249	0.452052	-0.751998	FALSE	-0.0682333	0.0390959	0.592919	0.0809364	-1.74528	FALSE	-1.18732	0.57911	0.247801	0.0403397	-2.05025	FALSE
Bacteria	Actinobacteriota	Actinobacteria	Pseudonocardiales	Pseudonocardiaceae	0.0288722	0.0157179	0.224819	0.0662256	1.83689	FALSE	-0.00120138	0.00247143	0.942596	0.626891	-0.486108	FALSE	-0.0311184	0.0223638	0.693658	0.164085	-1.39146	FALSE	-0.412707	0.235011	0.364277	0.0790679	-1.75612	FALSE
Bacteria	Acidobacteriota	Blastocatellia	Pyrinomonadales	Pyrinomonadaceae	0.0264894	0.0188472	0.412482	0.159877	1.40549	FALSE	-0.000792905	0.00247439	0.945409	0.748632	-0.320444	FALSE	-0.0105561	0.0179981	0.946336	0.557531	-0.586513	FALSE	-0.316568	0.277584	0.634949	0.254102	-1.14044	FALSE
Bacteria	Firmicutes	Bacilli	RF39	RF39_fa	-0.101408	0.0369254	0.0525226	0.00602708	-2.7463	FALSE	-0.00587078	0.00451552	0.924763	0.193555	-1.30013	FALSE	0.00753431	0.04518	0.985876	0.867557	0.166762	FALSE	1.08046	0.43989	0.146844	0.0140415	2.4562	FALSE
Bacteria	Proteobacteria	Alphaproteobacteria	Rhizobiales	Rhizobiaceae	0.00326008	0.0205807	0.909386	0.874138	0.158404	FALSE	0.00024725	0.00248222	0.971192	0.920655	0.0996084	FALSE	-0.0657385	0.028515	0.52034	0.0211442	-2.3054	FALSE	-0.039234	0.294807	0.96813	0.894127	-0.133084	FALSE
Bacteria	Proteobacteria	Alphaproteobacteria	Rhizobiales	Rhizobiales_unclassified	0.039335	0.0153722	0.0587081	0.010502	2.55885	FALSE	-0.00199063	0.00271548	0.927249	0.463518	-0.733067	FALSE	-0.0106755	0.0213281	0.950856	0.616696	-0.500538	FALSE	-0.65753	0.264919	0.146844	0.0130645	-2.48201	FALSE
Bacteria	Proteobacteria	Alphaproteobacteria	Rhodobacterales	Rhodobacteraceae	-0.0228583	0.0120042	0.206185	0.0568843	-1.9042	FALSE	0.000126979	0.00155406	0.972576	0.934879	0.0817077	FALSE	-0.0128085	0.0147674	0.829364	0.38575	-0.86735	FALSE	0.20266	0.181686	0.634949	0.264663	1.11544	FALSE
Bacteria	Proteobacteria	Alphaproteobacteria	Rhodospirillales	Rhodospirillales_unclassified	0.0298082	0.0396009	0.677432	0.451621	0.752715	FALSE	0.00606715	0.00773736	0.927249	0.43296	0.784137	FALSE	0.10418	0.046222	0.52034	0.0242018	2.25391	FALSE	0.706829	0.655855	0.645164	0.281158	1.07772	FALSE
Bacteria	Bacteroidota	Bacteroidia	Bacteroidales	Rikenellaceae	-0.0577232	0.0220756	0.0548443	0.00892813	-2.61479	FALSE	-0.00403899	0.00309316	0.924763	0.191628	-1.30578	FALSE	-0.0143417	0.022421	0.944681	0.522398	-0.639653	FALSE	-0.0776119	0.294745	0.948055	0.792305	-0.263318	FALSE
Bacteria	Methylomirabilota	Methylomirabilia	Rokubacteriales	Rokubacteriales_fa	0.00990768	0.0189262	0.767145	0.600633	0.52349	FALSE	-0.00173484	0.0018263	0.927249	0.342154	-0.949919	FALSE	-0.00826976	0.013303	0.944681	0.534175	-0.621646	FALSE	-0.319915	0.298907	0.645164	0.284493	-1.07028	FALSE
Bacteria	Chloroflexi	Chloroflexia	Chloroflexales	Roseiflexaceae	0.0108504	0.0111664	0.562476	0.331196	0.971707	FALSE	0.000723524	0.00104043	0.927249	0.4868	0.695407	FALSE	-0.0117193	0.0108555	0.802018	0.280333	-1.07957	FALSE	0.0393241	0.144293	0.948055	0.785215	0.272529	FALSE
Bacteria	Firmicutes	Clostridia	Oscillospirales	Ruminococcaceae	-0.00965503	0.0169722	0.767145	0.569442	-0.568874	FALSE	0.00171055	0.0023772	0.927249	0.471793	0.719565	FALSE	0.0133315	0.0186141	0.930185	0.473864	0.716206	FALSE	0.369074	0.288437	0.576097	0.200698	1.27956	FALSE
Bacteria	Chloroflexi	Dehalococcoidia	S085	S085_fa	-0.00468165	0.00863636	0.767145	0.587759	-0.542087	FALSE	-0.000393155	0.00134127	0.945409	0.769429	-0.293122	FALSE	-0.00111214	0.00828341	0.985876	0.893196	-0.134261	FALSE	0.020737	0.139281	0.963831	0.881644	0.148885	FALSE
Bacteria	Patescibacteria	Saccharimonadia	Saccharimonadales	Saccharimonadaceae	-0.0237892	0.0188557	0.436032	0.207077	-1.26164	FALSE	-0.00312069	0.00285361	0.927249	0.274133	-1.09359	FALSE	-0.0250633	0.0244781	0.802018	0.305878	-1.02391	FALSE	0.660492	0.28363	0.160236	0.0198743	2.32871	FALSE
Bacteria	Actinobacteriota	Actinobacteria	Micrococcales	Sanguibacteraceae	-0.0353608	0.0164748	0.136934	0.031845	-2.14635	FALSE	-0.00229154	0.00257706	0.927249	0.373891	-0.889209	FALSE	0.0238606	0.0233951	0.802018	0.307777	1.0199	FALSE	0.42217	0.25848	0.412841	0.10241	1.63328	FALSE
Bacteria	Actinobacteriota	Thermoleophilia	Solirubrobacterales	Solirubrobacteraceae	0.048269	0.0183991	0.0548443	0.00870462	2.62344	FALSE	-0.00424615	0.00267334	0.815465	0.112211	-1.58833	FALSE	-0.0233269	0.0250678	0.824478	0.352084	-0.930554	FALSE	-0.77235	0.266557	0.0970458	0.00376147	-2.8975	FALSE
Bacteria	Actinobacteriota	Thermoleophilia	Solirubrobacterales	Solirubrobacterales_unclassified	0.018658	0.0152023	0.436032	0.219706	1.22731	FALSE	-0.000241018	0.00244779	0.971192	0.921564	-0.0984635	FALSE	-0.016423	0.0149665	0.802018	0.272502	-1.09732	FALSE	-0.0241052	0.24245	0.973635	0.920802	-0.0994234	FALSE
Bacteria	Bacteroidota	Bacteroidia	Sphingobacteriales	Sphingobacteriaceae	-0.0148974	0.0192259	0.665367	0.43842	-0.774864	FALSE	-0.00410694	0.00272174	0.815465	0.131313	-1.50894	FALSE	0.00164775	0.0214861	0.985876	0.938871	0.0766892	FALSE	-0.00401525	0.323922	0.997175	0.99011	-0.0123957	FALSE
Bacteria	Proteobacteria	Alphaproteobacteria	Sphingomonadales	Sphingomonadaceae	0.00833241	0.0242276	0.865131	0.730905	0.343922	FALSE	-0.000299375	0.00322419	0.971192	0.92602	-0.0928529	FALSE	-0.0514483	0.0360558	0.693658	0.153607	-1.4269	FALSE	-0.26899	0.369085	0.831502	0.466123	-0.728802	FALSE
Bacteria	Bacteroidota	Bacteroidia	Cytophagales	Spirosomaceae	-0.0145901	0.0109449	0.429353	0.182513	-1.33306	FALSE	-0.000163573	0.00132383	0.971192	0.901663	-0.123561	FALSE	0.00125654	0.0113913	0.985876	0.912166	0.110307	FALSE	0.0210936	0.182713	0.96813	0.908091	0.115447	FALSE
Bacteria	Actinobacteriota	Actinobacteria	Frankiales	Sporichthyaceae	0.0140571	0.0111083	0.436032	0.205707	1.26546	FALSE	0.000166831	0.00134142	0.971192	0.901023	0.124369	FALSE	-0.011709	0.0108695	0.802018	0.281374	-1.07724	FALSE	-0.106835	0.18109	0.880233	0.555221	-0.589954	FALSE
Bacteria	Firmicutes	Bacilli	Staphylococcales	Staphylococcaceae	-0.0406434	0.0124552	0.0177655	0.00110174	-3.26317	TRUE	0.00146179	0.00184409	0.927249	0.427958	0.792691	FALSE	0.0225423	0.0126809	0.592919	0.0754608	1.77765	FALSE	0.540972	0.178451	0.0970458	0.00243348	3.03149	FALSE
Bacteria	Firmicutes	Bacilli	Lactobacillales	Streptococcaceae	-0.0234141	0.0193729	0.44332	0.226815	-1.2086	FALSE	-0.00129636	0.00248369	0.927249	0.601705	-0.52195	FALSE	-0.0151862	0.0293354	0.950856	0.604684	-0.517676	FALSE	0.0420177	0.265717	0.963831	0.874355	0.15813	FALSE
Bacteria	Actinobacteriota	Actinobacteria	Streptomycetales	Streptomycetaceae	0.0319674	0.0241931	0.429353	0.186386	1.32135	FALSE	-0.000781355	0.00115769	0.927249	0.499724	-0.674924	FALSE	-0.0237048	0.0263816	0.829364	0.3689	-0.898537	FALSE	-0.418945	0.351394	0.601576	0.233169	-1.19224	FALSE
Bacteria	Acidobacteriota	Vicinamibacteria	Subgroup_17	Subgroup_17_fa	0.0209764	0.0175931	0.448884	0.233141	1.19231	FALSE	-0.000467829	0.00174813	0.945409	0.788994	-0.267617	FALSE	-0.0295066	0.0165925	0.592919	0.0753521	-1.77832	FALSE	-0.180425	0.245929	0.831502	0.463163	-0.733648	FALSE
Bacteria	Acidobacteriota	Holophagae	Subgroup_7	Subgroup_7_fa	-0.00654764	0.00661862	0.562245	0.322528	-0.989276	FALSE	-0.000901332	0.000982861	0.927249	0.359116	-0.91705	FALSE	0.00329013	0.00549353	0.944681	0.549233	0.59891	FALSE	-0.0339935	0.0973877	0.947367	0.727049	-0.349054	FALSE
Bacteria	Proteobacteria	Gammaproteobacteria	Burkholderiales	Sutterellaceae	0.0274832	0.0184367	0.373402	0.136046	1.49068	FALSE	0.00484356	0.00324111	0.815465	0.135067	1.49441	FALSE	0.00680174	0.0332687	0.985876	0.838003	0.204449	FALSE	-0.293405	0.301746	0.680732	0.330873	-0.972356	FALSE
Bacteria	Synergistota	Synergistia	Synergistales	Synergistaceae	0.0574256	0.0158527	0.0177655	0.000291823	3.62245	TRUE	0.000425708	0.00267786	0.971192	0.87369	0.158973	FALSE	-0.0583767	0.028467	0.547517	0.0402983	-2.05068	FALSE	-0.0627432	0.269294	0.948055	0.815768	-0.232992	FALSE
Bacteria	Firmicutes	Syntrophomonadia	Syntrophomonadales	Syntrophomonadaceae	-0.0159016	0.0144469	0.506706	0.271029	-1.1007	FALSE	-0.00151608	0.00216596	0.927249	0.483955	-0.699955	FALSE	0.00554459	0.0134642	0.950856	0.680485	0.411802	FALSE	0.128062	0.198141	0.865703	0.518074	0.646316	FALSE
Bacteria	Bacteroidota	Bacteroidia	Bacteroidales	Tannerellaceae	-0.0165553	0.011604	0.404558	0.153669	-1.42669	FALSE	0.00111281	0.00152937	0.927249	0.466841	0.727628	FALSE	-0.0023729	0.0159757	0.985876	0.881924	-0.148531	FALSE	0.346784	0.173929	0.25582	0.0461709	1.99383	FALSE
Bacteria	Firmicutes	Bacilli	Thermoactinomycetales	Thermoactinomycetaceae	-0.00194648	0.0101721	0.896917	0.848247	-0.191355	FALSE	-0.00110368	0.00116001	0.927249	0.341382	-0.951439	FALSE	-0.00475563	0.0101786	0.950856	0.640345	-0.467217	FALSE	0.000517041	0.146026	0.997175	0.997175	0.00354076	FALSE
Bacteria	Actinobacteriota	Thermoleophilia	Thermoleophilia_unclassified	Thermoleophilia_unclassified	0.0182151	0.0103555	0.259929	0.0785832	1.75897	FALSE	0.00108368	0.000926735	0.927249	0.242261	1.16935	FALSE	-0.018058	0.0113183	0.665573	0.110607	-1.59547	FALSE	-0.00214026	0.155587	0.997175	0.989025	-0.013756	FALSE
Bacteria	Chloroflexi	TK10	TK10_or	TK10_fa	0.00792956	0.00945706	0.639842	0.401761	0.83848	FALSE	-0.000850046	0.0014286	0.927249	0.551831	-0.595018	FALSE	0.00639643	0.0106391	0.944681	0.547694	0.601219	FALSE	-0.0798359	0.161399	0.93127	0.620847	-0.49465	FALSE
Bacteria	Proteobacteria	Gammaproteobacteria	Burkholderiales	TRA3-20	0.00861053	0.0107824	0.654342	0.424537	0.798575	FALSE	-0.00125065	0.00141542	0.927249	0.37692	-0.883586	FALSE	0.0134015	0.0131343	0.802018	0.307564	1.02035	FALSE	-0.122532	0.180044	0.853369	0.496145	-0.680568	FALSE
Bacteria	Firmicutes	Clostridia	Oscillospirales	UCG-010	-0.0673271	0.0209591	0.0188737	0.00131677	-3.2123	TRUE	0.00298373	0.00257981	0.927249	0.247447	1.15657	FALSE	0.00782576	0.0288056	0.985876	0.785872	0.271675	FALSE	0.81242	0.368611	0.197257	0.0275243	2.204	FALSE
Bacteria	Acidobacteriota	Vicinamibacteria	Vicinamibacterales	Vicinamibacteraceae	0.0107526	0.0213298	0.776763	0.614184	0.504109	FALSE	-0.000728921	0.00226008	0.945409	0.747059	-0.322519	FALSE	0.000164921	0.0177446	0.992584	0.992584	0.00929418	FALSE	-0.285084	0.272679	0.645164	0.295795	-1.04549	FALSE
Bacteria	Acidobacteriota	Vicinamibacteria	Vicinamibacterales	Vicinamibacterales_unclassified	0.050034	0.0150666	0.0177655	0.000897413	3.32086	TRUE	-0.00135304	0.00241909	0.927249	0.575945	-0.559318	FALSE	-0.0148186	0.0169406	0.829364	0.381716	-0.874738	FALSE	-0.483482	0.244063	0.25582	0.0475944	-1.98097	FALSE
Bacteria	Verrucomicrobiota	Lentisphaeria	Victivallales	Victivallaceae	0.0455662	0.017903	0.0587081	0.0109224	2.54517	FALSE	0.000414224	0.00389171	0.971192	0.915235	0.106438	FALSE	-0.00826427	0.0266297	0.97563	0.756303	-0.31034	FALSE	-0.123738	0.323816	0.937464	0.702369	-0.382124	FALSE
Bacteria	Bacteroidota	Bacteroidia	Flavobacteriales	Weeksellaceae	-0.00994775	0.0156305	0.743513	0.524494	-0.636434	FALSE	-0.00127145	0.00181725	0.927249	0.48414	-0.69966	FALSE	-0.0240835	0.0194708	0.784076	0.216124	-1.2369	FALSE	-0.013435	0.266071	0.99044	0.959729	-0.0504939	FALSE
Bacteria	Proteobacteria	Alphaproteobacteria	Rhizobiales	Xanthobacteraceae	0.0494599	0.0193364	0.0587081	0.0105317	2.55787	FALSE	0.000723552	0.00236766	0.945409	0.75991	0.305599	FALSE	-0.0324158	0.0242363	0.707793	0.181063	-1.33749	FALSE	-0.348103	0.282501	0.576097	0.217867	-1.23222	FALSE
Bacteria	Proteobacteria	Gammaproteobacteria	Xanthomonadales	Xanthomonadaceae	-0.0242735	0.021136	0.475755	0.250786	-1.14844	FALSE	-0.000166233	0.00302859	0.986827	0.956228	-0.0548881	FALSE	-0.00635321	0.0262916	0.985876	0.809056	-0.241644	FALSE	-0.179794	0.258906	0.849671	0.487408	-0.694437	FALSE

## Sheet: Appendix_4
Appendix Table 3	Statistical output from ANCOM-BC tests of differential abundances in bacterial families within the snowshoe hare gut in the peak versus off-peak (increase versus decline) phases of the hare population cycle, after controlling for fecal fibre content, mean blood hematocrit, fecal cortisol metabolite concentration, and sex, among samples collected in the winter with Benjamini-Hochberg corrections f…
Kingdom	Phylum	Class	Order	Family	lfc_offpeak	se_offpeak	q_offpeak	W_offpeak	diff_abn_offpeak
Bacteria	Bacteroidota	Bacteroidia	Bacteroidales	Prevotellaceae	-0.448986	0.407894	0.979022	0.0490651	FALSE
Bacteria	Firmicutes	Clostridia	Oscillospirales	Ruminococcaceae	-0.382813	0.43156	0.733698	-1.14592	FALSE
Bacteria	Firmicutes	Clostridia	Christensenellales	Christensenellaceae	-0.465259	0.307971	0.969933	-0.0997058	FALSE
Bacteria	Proteobacteria	Gammaproteobacteria	Pasteurellales	Pasteurellaceae	-0.0245779	0.330162	0.94216	-0.484394	FALSE
Bacteria	Bacteroidota	Bacteroidia	Bacteroidales	Tannerellaceae	-0.109781	0.271573	0.875506	0.69245	FALSE
Bacteria	Bacteroidota	Bacteroidia	Bacteroidales	Bacteroidales_unclassified	-0.327944	0.357278	0.969933	0.0849998	FALSE
Bacteria	Firmicutes	Clostridia	Oscillospirales	Oscillospiraceae	-0.531558	0.323059	0.903913	-0.592436	FALSE
Bacteria	Firmicutes	Clostridia	Lachnospirales	Lachnospiraceae	0.343607	0.294869	0.411714	2.06058	FALSE
Bacteria	Proteobacteria	Gammaproteobacteria	Enterobacterales	Enterobacteriaceae	0.109807	0.372697	0.69872	1.26187	FALSE
Bacteria	Bacteria_unclassified	Bacteria_unclassified	Bacteria_unclassified	Bacteria_unclassified	-0.752699	0.332417	0.472674	-1.74008	FALSE
Bacteria	Firmicutes	Negativicutes	Acidaminococcales	Acidaminococcaceae	0.553352	0.303467	0.411714	2.07848	FALSE
Bacteria	Bacteroidota	Bacteroidia	Bacteroidales	Marinifilaceae	-0.371383	0.72782	0.967939	0.311181	FALSE
Bacteria	Firmicutes	Clostridia	Monoglobales	Monoglobaceae	0.228676	0.359494	0.592389	1.47092	FALSE
Bacteria	Bacteroidota	Bacteroidia	Bacteroidales	Bacteroidaceae	-0.343441	0.350807	0.837477	0.782262	FALSE
Bacteria	Verrucomicrobiota	Lentisphaeria	Victivallales	Victivallaceae	0.803125	0.545311	0.789142	1.04031	FALSE
Bacteria	Firmicutes	Bacilli	Lactobacillales	Streptococcaceae	-0.249568	0.429273	0.967939	-0.427717	FALSE
Bacteria	Firmicutes	Clostridia	Clostridia_UCG-014	Clostridia_UCG-014_fa	-0.833183	0.589048	0.472674	-1.687	FALSE
Bacteria	Cyanobacteria	Vampirivibrionia	Gastranaerophilales	Gastranaerophilales_fa	-1.95584	0.771733	0.189028	-2.56703	FALSE
Bacteria	Firmicutes	Clostridia	Oscillospirales	Oscillospirales_fa	-0.435366	0.253474	0.592389	-1.45605	FALSE
Bacteria	Actinobacteriota	Coriobacteriia	Coriobacteriales	Atopobiaceae	-1.011	0.458533	0.189028	-2.59338	FALSE
Bacteria	Synergistota	Synergistia	Synergistales	Synergistaceae	1.26732	0.473632	0.437567	1.95249	FALSE
Bacteria	Bacteroidota	Bacteroidia	Bacteroidia_unclassified	Bacteroidia_unclassified	0.336351	0.445758	0.265054	2.35561	FALSE
Bacteria	Proteobacteria	Gammaproteobacteria	Pseudomonadales	Pseudomonadaceae	0.722924	0.933193	0.933391	-0.547476	FALSE
Bacteria	Firmicutes	Clostridia	Oscillospirales	UCG-010	-1.40812	0.553467	0.255565	-2.41237	FALSE
Bacteria	Actinobacteriota	Coriobacteriia	Coriobacteriales	Eggerthellaceae	-0.165976	0.465904	0.967939	0.241719	FALSE
Bacteria	Firmicutes	Bacilli	Lactobacillales	Carnobacteriaceae	-0.721944	0.38521	0.285452	-2.28816	FALSE
Bacteria	Firmicutes	Clostridia	Oscillospirales	Oscillospirales_unclassified	-0.356143	0.316704	0.837477	0.901585	FALSE
Bacteria	Firmicutes	Firmicutes_unclassified	Firmicutes_unclassified	Firmicutes_unclassified	-0.343707	0.531812	0.936105	-0.531541	FALSE
Bacteria	Proteobacteria	Gammaproteobacteria	Enterobacterales	Enterobacterales_unclassified	0.431165	0.894623	0.969933	0.0916938	FALSE
Bacteria	Firmicutes	Bacilli	RF39	RF39_fa	-2.30008	0.586882	2.86816e-05	-5.04876	TRUE
Bacteria	Proteobacteria	Gammaproteobacteria	Burkholderiales	Burkholderiales_unclassified	0.860954	0.512218	0.472674	1.80837	FALSE
Bacteria	Actinobacteriota	Coriobacteriia	Coriobacteriales	Coriobacteriales_unclassified	0.0345714	0.384452	0.947444	-0.469134	FALSE
Bacteria	Proteobacteria	Alphaproteobacteria	Rhodospirillales	Rhodospirillales_unclassified	-1.4606	1.01143	0.0704839	-3.14885	FALSE
Bacteria	Desulfobacterota	Desulfovibrionia	Desulfovibrionales	Desulfovibrionaceae	-0.669601	0.438955	0.941704	0.514216	FALSE
Bacteria	Proteobacteria	Gammaproteobacteria	Pseudomonadales	Moraxellaceae	0.234543	0.467734	0.778319	1.07233	FALSE
Bacteria	Proteobacteria	Gammaproteobacteria	Burkholderiales	Oxalobacteraceae	-0.567165	0.646081	0.837477	-0.844249	FALSE
Bacteria	Bacteroidota	Bacteroidia	Bacteroidales	Rikenellaceae	-0.380771	0.46123	0.875506	0.707858	FALSE
Bacteria	Proteobacteria	Gammaproteobacteria	Burkholderiales	Sutterellaceae	0.411663	0.557782	0.837477	0.854236	FALSE
Bacteria	Firmicutes	Bacilli	Bacilli_unclassified	Bacilli_unclassified	-0.835488	0.808713	0.668239	-1.32155	FALSE
Bacteria	Firmicutes	Bacilli	Erysipelotrichales	Erysipelatoclostridiaceae	-0.698903	0.509311	0.967939	-0.221222	FALSE
Bacteria	Proteobacteria	Alphaproteobacteria	Sphingomonadales	Sphingomonadaceae	-0.148662	0.619428	0.472674	-1.74663	FALSE
Bacteria	Firmicutes	Bacilli	Staphylococcales	Staphylococcaceae	-0.700125	0.266298	0.69872	-1.23519	FALSE
Bacteria	Chloroflexi	KD4-96	KD4-96_or	KD4-96_fa	0.30981	0.477848	0.969933	0.101525	FALSE
Bacteria	Firmicutes	Clostridia	Peptostreptococcales-Tissierellales	Anaerovoracaceae	0.971685	0.281871	2.86816e-05	5.15622	TRUE
Bacteria	Acidobacteriota	Vicinamibacteria	Vicinamibacterales	Vicinamibacterales_unclassified	0.567692	0.417379	0.897347	-0.630038	FALSE
Bacteria	Firmicutes	Clostridia	Clostridia_unclassified	Clostridia_unclassified	-0.051343	0.354911	0.967939	0.216292	FALSE
Bacteria	Actinobacteriota	Actinobacteria	Streptomycetales	Streptomycetaceae	0.504536	0.246191	0.967939	0.15993	FALSE
Bacteria	Actinobacteriota	Actinobacteria	Micrococcales	Microbacteriaceae	-0.165592	0.458456	0.778319	-1.0733	FALSE
Bacteria	Acidobacteriota	Blastocatellia	Pyrinomonadales	Pyrinomonadaceae	0.204103	0.452683	0.837477	-0.921388	FALSE
Bacteria	Chloroflexi	Gitt-GS-136	Gitt-GS-136_or	Gitt-GS-136_fa	0.732454	0.441129	0.967939	0.27889	FALSE
Bacteria	Patescibacteria	Saccharimonadia	Saccharimonadales	Saccharimonadaceae	-0.497167	0.521109	0.472674	-1.80331	FALSE
Bacteria	Chloroflexi	Chloroflexia	Thermomicrobiales	JG30-KF-CM45	0.447802	0.345044	0.967939	-0.22648	FALSE
Bacteria	Chloroflexi	TK10	TK10_or	TK10_fa	0.0708187	0.251249	0.967939	-0.319248	FALSE
Bacteria	Actinobacteriota	Actinobacteria	Micrococcales	Micrococcaceae	-0.0989357	0.392596	0.897347	-0.636259	FALSE
Bacteria	Proteobacteria	Alphaproteobacteria	Rhizobiales	Beijerinckiaceae	0.619771	0.39328	0.821405	-0.990179	FALSE
Bacteria	Proteobacteria	Gammaproteobacteria	Burkholderiales	Neisseriaceae	-0.154792	0.267893	0.837477	-0.776272	FALSE
Bacteria	Proteobacteria	Alphaproteobacteria	Caulobacterales	Caulobacteraceae	-0.0458395	0.425109	0.837477	-0.804114	FALSE
Bacteria	Proteobacteria	Gammaproteobacteria	Burkholderiales	Comamonadaceae	0.430512	0.455548	0.979022	-0.0262956	FALSE
Bacteria	Proteobacteria	Alphaproteobacteria	Rhizobiales	Rhizobiaceae	0.275422	0.465292	0.979022	-0.0431374	FALSE
Bacteria	Actinobacteriota	Actinobacteria	Micrococcales	Sanguibacteraceae	-0.705834	0.48792	0.668239	-1.35672	FALSE
Bacteria	Actinobacteriota	Thermoleophilia	Solirubrobacterales	Solirubrobacteraceae	0.660994	0.530881	0.967939	-0.385613	FALSE
Bacteria	Bacteroidota	Bacteroidia	Sphingobacteriales	Sphingobacteriaceae	-0.260732	0.452762	0.821405	-0.974646	FALSE
Bacteria	Proteobacteria	Gammaproteobacteria	Xanthomonadales	Xanthomonadaceae	-0.3531	0.430372	0.897347	-0.64422	FALSE
Bacteria	Actinobacteriota	Actinobacteria	Frankiales	Geodermatophilaceae	0.129508	0.316229	0.668239	-1.32105	FALSE
Bacteria	Bacteroidota	Bacteroidia	Bacteroidales	Barnesiellaceae	-0.979822	0.45858	0.173785	-2.70963	FALSE
Bacteria	Firmicutes	Negativicutes	Negativicutes_unclassified	Negativicutes_unclassified	0.148659	0.346703	0.472674	1.78537	FALSE
Bacteria	Proteobacteria	Alphaproteobacteria	Rhizobiales	Xanthobacteraceae	0.500523	0.397225	0.733698	-1.14726	FALSE
Bacteria	Actinobacteriota	Actinobacteria	Propionibacteriales	Nocardioidaceae	0.22942	0.457311	0.967939	-0.189957	FALSE
Bacteria	Planctomycetota	Planctomycetes	Isosphaerales	Isosphaeraceae	0.0924563	0.394019	0.592389	-1.45039	FALSE
Bacteria	Actinobacteriota	Actinobacteria	Pseudonocardiales	Pseudonocardiaceae	0.439954	0.485747	0.967939	-0.232818	FALSE
Bacteria	Actinobacteriota	Actinobacteria	Micromonosporales	Micromonosporaceae	0.785955	0.328324	0.967939	0.208256	FALSE
Bacteria	Actinobacteriota	Thermoleophilia	Solirubrobacterales	67-14	0.734446	0.537416	0.967939	0.28109	FALSE
Bacteria	Bacteroidota	Bacteroidia	Cytophagales	Spirosomaceae	-0.0895127	0.250046	0.903913	0.601329	FALSE
Bacteria	Bacteroidota	Bacteroidia	Cytophagales	Hymenobacteraceae	-0.278157	0.338456	0.472674	-1.69407	FALSE
Bacteria	Firmicutes	Syntrophomonadia	Syntrophomonadales	Syntrophomonadaceae	-0.0275311	0.347953	0.837477	0.877544	FALSE
Bacteria	Actinobacteriota	Actinobacteria	Corynebacteriales	Mycobacteriaceae	0.30847	0.238956	0.969933	0.122106	FALSE
Bacteria	Firmicutes	Bacilli	Lactobacillales	Lactobacillaceae	-0.426965	0.30361	0.967939	0.153634	FALSE
Bacteria	Firmicutes	Bacilli	Bacillales	Planococcaceae	0.313178	0.388633	0.69872	1.22103	FALSE
Bacteria	Actinobacteriota	Thermoleophilia	Solirubrobacterales	Solirubrobacterales_unclassified	0.464629	0.336426	0.715196	1.19304	FALSE
Bacteria	Actinobacteriota	Actinobacteria	Frankiales	Frankiales_unclassified	0.637185	0.319703	0.903913	0.596374	FALSE
Bacteria	Verrucomicrobiota	Verrucomicrobiae	Chthoniobacterales	Chthoniobacteraceae	0.456571	0.291159	0.967939	-0.255632	FALSE
Bacteria	Firmicutes	Bacilli	Bacillales	Bacillaceae	0.398049	0.338834	0.668239	1.35125	FALSE
Bacteria	Acidobacteriota	Vicinamibacteria	Subgroup_17	Subgroup_17_fa	0.542346	0.328116	0.69872	1.22171	FALSE
Bacteria	Gemmatimonadota	Gemmatimonadetes	Gemmatimonadales	Gemmatimonadaceae	0.389951	0.342913	0.837477	-0.773372	FALSE
Bacteria	Proteobacteria	Alphaproteobacteria	Rhizobiales	Devosiaceae	0.275086	0.299751	0.837477	0.851041	FALSE
Bacteria	Actinobacteriota	Actinobacteria	Frankiales	Nakamurellaceae	-0.0267945	0.221752	0.967939	-0.275901	FALSE
Bacteria	Planctomycetota	Planctomycetes	Pirellulales	Pirellulaceae	0.484258	0.485065	0.837477	0.805657	FALSE
Bacteria	Bacteroidota	Bacteroidia	Chitinophagales	Chitinophagaceae	-0.0244643	0.347183	0.941704	-0.495138	FALSE
Bacteria	Proteobacteria	Alphaproteobacteria	Rhodobacterales	Rhodobacteraceae	-0.497528	0.258751	0.173785	-2.71678	FALSE
Bacteria	Firmicutes	Bacilli	Paenibacillales	Paenibacillaceae	0.112335	0.343373	0.969933	-0.0849022	FALSE
Bacteria	Actinobacteriota	Actinobacteria	Frankiales	Sporichthyaceae	0.142665	0.21038	0.837477	-0.865819	FALSE
Bacteria	Proteobacteria	Alphaproteobacteria	Rhizobiales	Rhizobiales_unclassified	0.594789	0.396141	0.967939	0.259189	FALSE
Bacteria	Actinobacteriota	Actinobacteria	Kineosporiales	Kineosporiaceae	0.146293	0.29844	0.969933	0.140965	FALSE
Bacteria	Methylomirabilota	Methylomirabilia	Rokubacteriales	Rokubacteriales_fa	0.518644	0.447033	0.472674	1.72145	FALSE
Bacteria	Firmicutes	Bacilli	Lactobacillales	Leuconostocaceae	-0.491525	0.300227	0.967939	-0.318116	FALSE
Bacteria	Actinobacteriota	Actinobacteria	Micrococcales	Beutenbergiaceae	-0.118671	0.41308	0.875506	-0.701202	FALSE
Bacteria	Actinobacteriota	Actinobacteria	Micrococcales	Dermabacteraceae	-0.276922	0.252561	0.837477	0.827827	FALSE
Bacteria	Proteobacteria	Alphaproteobacteria	Acetobacterales	Acetobacteraceae	-0.247873	0.448335	0.592389	-1.46927	FALSE
Bacteria	Proteobacteria	Gammaproteobacteria	Burkholderiales	Burkholderiaceae	0.128334	0.355963	0.967939	-0.17366	FALSE
Bacteria	Bacteroidota	Bacteroidia	Flavobacteriales	Weeksellaceae	-0.0461765	0.390677	0.967939	-0.369542	FALSE
Bacteria	Actinobacteriota	Actinobacteria	Micrococcales	Brevibacteriaceae	-0.586419	0.308732	0.967939	-0.327605	FALSE
Bacteria	Actinobacteriota	Acidimicrobiia	Microtrichales	Microtrichales_unclassified	0.27261	0.236058	0.472674	1.82674	FALSE
Bacteria	Bacteroidota	Bacteroidia	Flavobacteriales	Flavobacteriaceae	-0.204342	0.338864	0.967939	-0.231286	FALSE
Bacteria	Proteobacteria	Alphaproteobacteria	Rhizobiales	Hyphomicrobiaceae	0.47384	0.332655	0.964306	0.442923	FALSE
Bacteria	Acidobacteriota	Blastocatellia	Blastocatellales	Blastocatellaceae	-0.100766	0.263549	0.411714	-2.00763	FALSE
Bacteria	Actinobacteriota	Thermoleophilia	Thermoleophilia_unclassified	Thermoleophilia_unclassified	0.418691	0.188988	0.472674	1.8767	FALSE
Bacteria	Actinobacteriota	Thermoleophilia	Gaiellales	Gaiellaceae	0.277664	0.34278	0.967939	-0.238996	FALSE
Bacteria	Actinobacteriota	Actinobacteria	Micrococcales	Intrasporangiaceae	-0.173686	0.236908	0.411714	-2.01127	FALSE
Bacteria	Planctomycetota	Planctomycetes	Gemmatales	Gemmataceae	0.00143525	0.240196	0.837477	-0.87725	FALSE
Bacteria	Actinobacteriota	Acidimicrobiia	Acidimicrobiia_unclassified	Acidimicrobiia_unclassified	0.377658	0.315375	0.789142	1.03697	FALSE
Bacteria	Actinobacteriota	Actinobacteria	Micrococcales	Promicromonosporaceae	0.0864355	0.262973	0.733698	1.13604	FALSE
Bacteria	Actinobacteriota	Thermoleophilia	Gaiellales	Gaiellales_unclassified	0.215657	0.299483	0.979022	-0.054686	FALSE
Bacteria	Actinobacteriota	Acidimicrobiia	Microtrichales	Iamiaceae	-0.0117432	0.212909	0.979022	-0.0333706	FALSE
Bacteria	Actinobacteriota	Acidimicrobiia	Actinomarinales	Actinomarinales_unclassified	-0.0644714	0.24968	0.967939	-0.361901	FALSE
Bacteria	Actinobacteriota	MB-A2-108	MB-A2-108_or	MB-A2-108_fa	0.228364	0.228999	0.837477	0.769729	FALSE
Bacteria	Proteobacteria	Gammaproteobacteria	Burkholderiales	TRA3-20	0.130375	0.342077	0.967939	0.244015	FALSE
Bacteria	Acidobacteriota	Vicinamibacteria	Vicinamibacterales	Vicinamibacteraceae	0.0191709	0.348704	0.837477	-0.944272	FALSE
Bacteria	Proteobacteria	Alphaproteobacteria	Rhizobiales	Methylopilaceae	0.0826613	0.327416	0.887789	0.67073	FALSE
Bacteria	Firmicutes	Bacilli	Thermoactinomycetales	Thermoactinomycetaceae	0.16194	0.186558	0.507832	1.63355	FALSE
Bacteria	Actinobacteriota	Acidimicrobiia	Microtrichales	Ilumatobacteraceae	-0.0103014	0.218845	0.967939	-0.164397	FALSE
Bacteria	Firmicutes	Bacilli	Bacillales	Bacillales_unclassified	-0.0310838	0.371969	0.933391	0.544521	FALSE
Bacteria	Chloroflexi	Chloroflexia	Chloroflexales	Roseiflexaceae	0.303005	0.214442	0.592389	1.48328	FALSE
Bacteria	Chloroflexi	Dehalococcoidia	S085	S085_fa	0.0158494	0.193519	0.941704	0.498652	FALSE
Bacteria	Acidobacteriota	Holophagae	Subgroup_7	Subgroup_7_fa	-0.105264	0.173994	0.854867	-0.743375	FALSE
Bacteria	Chloroflexi	JG30-KF-CM66	JG30-KF-CM66_or	JG30-KF-CM66_fa	0.103478	0.174582	0.592389	1.52944	FALSE
Bacteria	Proteobacteria	Gammaproteobacteria	Burkholderiales	Nitrosomonadaceae	-0.157557	0.245013	0.668569	-1.30539	FALSE
Bacteria	Actinobacteriota	Acidimicrobiia	IMCC26256	IMCC26256_fa	-0.0673161	0.188679	0.821405	0.971883	FALSE
Bacteria	Firmicutes	Bacilli	Brevibacillales	Brevibacillaceae	-0.0641488	0.242458	0.967939	0.171479	FALSE
Bacteria	Actinobacteriota	Actinobacteria	Actinobacteria_unclassified	Actinobacteria_unclassified	0.0546324	0.18388	0.967939	0.163501	FALSE
